# Supplementary material for: The assessment of psychological richness, meaning, and happiness with social media text data: Predictive accuracy and distinct behavioral correlates
Source: PLoS One. 2026 Jan 7;21(1):e0337649. doi: 10.1371/journal.pone.0337649 (PMC12779146; doi:10.1371/journal.pone.0337649)
Supplement: S2 File — Table SB1. LIWC Correlations. Table SB2. LDA Correlations. Table SB3. T-test Model Comparisons. Table SB4. All LDA Themes. Table SB5. Abbreviated LDA Themes. (XLSX) [file pone.0337649.s002.xlsx]

## Sheet: SB1. LIWC Correlations
feature		psychological_richness	p	CI_l	CI_u		subjective_happiness	p	CI_l	CI_u		meaning_in_life	p	CI_l	CI_u
CONJ		0.104242	5.08e-06	0.0663859	0.141799		-0.0763265	0.00016255	-0.114115	-0.038318		-0.0101379	0.669889	-0.0482393	0.027993
HEALTH		0.0821669	0.000768538	0.0441853	0.119911		-0.108288	5.74e-08	-0.145806	-0.0704583		-0.0292762	0.173269	-0.0673211	0.00885374
HEAR		0.0781582	0.00141144	0.0401578	0.115933		-0.0283009	0.189632	-0.0663493	0.00982979		-0.0204739	0.355312	-0.0585482	0.01766
PRONOUN		0.0718515	0.00479764	0.0338241	0.109671		-0.145957	6.68e-13	-0.183059	-0.108441		-0.0804365	8.72e-05	-0.118194	-0.0424466
PPRON		0.0701023	0.00526613	0.0320679	0.107934		-0.115303	2.43e-08	-0.152751	-0.0775233		-0.0479028	0.0254308	-0.0858661	-0.00980069
CERTAIN		0.0673409	0.00526613	0.0292961	0.105191		-0.0454365	0.0275926	-0.083412	-0.00732912		-0.0076531	0.73997	-0.0457598	0.0304758
ANX		0.0668604	0.00600209	0.0288138	0.104714		-0.131807	6.29e-11	-0.169077	-0.0941598		-0.077686	0.000137435	-0.115464	-0.0396834
INTERROG		0.0649103	0.00692272	0.0268567	0.102776		-0.131494	5.29e-11	-0.168768	-0.0938446		-0.100493	5.87e-07	-0.138084	-0.0626132
FUNCTION		0.0588079	0.0172141	0.0207344	0.0967112		-0.125434	2.68e-10	-0.162776	-0.0877337		-0.0776805	0.000109002	-0.115459	-0.0396779
I		0.0585435	0.0315423	0.0204691	0.0964483		-0.155587	3.82e-13	-0.192565	-0.118168		-0.108192	4.46e-07	-0.145711	-0.070362
WE		0.0475145	0.0744303	0.00941154	0.0854798		0.137631	1.17e-11	0.100036	0.174834		0.157511	5.83e-15	0.120112	0.194463
CAUSE		0.0473508	0.0744303	0.00924745	0.0853168		-0.105418	1.46e-07	-0.142963	-0.0675694		-0.0736824	0.000275539	-0.111489	-0.0356626
IPRON		0.0465476	0.0744303	0.00844254	0.0845177		-0.146584	2.57e-13	-0.183678	-0.109074		-0.110657	3.48e-08	-0.148153	-0.0728447
SOCIAL		0.045183	0.0880284	0.00707513	0.0831598		-0.00626843	0.783909	-0.0443779	0.0318592		0.054297	0.00976703	0.0162105	0.0922261
COMPARE		0.0432707	0.106255	0.00515916	0.0812567		-0.0647941	0.00207099	-0.102661	-0.0267401		-0.0768002	0.000214211	-0.114585	-0.0387937
INSIGHT		0.0381455	0.149318	2.55e-05	0.0761548		-0.10052	4.45e-07	-0.138111	-0.0626405		-0.0796859	7.64e-05	-0.117449	-0.0416925
RISK		0.0377115	0.169095	-0.00040912	0.0757227		-0.146282	7.97e-13	-0.183379	-0.108768		-0.120796	3.89e-09	-0.158188	-0.0830587
AUXVERB		0.0364923	0.169845	-0.00162999	0.0745087		-0.126891	1.92e-10	-0.164217	-0.0892025		-0.103351	2.53e-07	-0.140916	-0.0654891
QUANT		0.0342714	0.209755	-0.00385368	0.072297		-0.037353	0.0768957	-0.0753657	0.000768157		-0.0258683	0.235578	-0.0639253	0.0122638
FRIEND		0.0326791	0.218046	-0.00544774	0.0707111		0.00973142	0.6825	-0.0283992	0.0478337		0.024261	0.266586	-0.0138719	0.0623234
COGPROC		0.0325338	0.218046	-0.00559319	0.0705663		-0.174276	3.48e-18	-0.210994	-0.137066		-0.148277	9.36e-14	-0.185349	-0.110783
PERCEPT		0.0319163	0.221003	-0.00621126	0.0699513		-0.0212608	0.329659	-0.0593328	0.0168729		-0.0268034	0.213439	-0.0648571	0.0113283
RELIG		0.031205	0.239016	-0.00692324	0.0692427		0.061925	0.00254628	0.0238612	0.0998094		0.0966805	1.75e-06	0.0587771	0.134306
BIO		0.0279429	0.310855	-0.010188	0.0659927		-0.0722602	0.000499803	-0.110077	-0.0342345		-0.0416146	0.0533685	-0.0796084	-0.00350013
YOU		0.0272703	0.310855	-0.0108611	0.0653224		-0.048349	0.0188183	-0.08631	-0.0102479		-0.0108489	0.651631	-0.0489487	0.0272825
AFFILIATION		0.0264048	0.358314	-0.0117271	0.0644599		0.135569	5.39e-11	0.0979553	0.172796		0.168737	2.67e-16	0.131463	0.205535
ADJ		0.0243474	0.385603	-0.0137855	0.0624095		0.0593339	0.0035089	0.021262	0.097234		0.0565415	0.00573309	0.0184613	0.094458
AFFECT		0.023479	0.422462	-0.0146541	0.061544		0.00473315	0.833165	-0.0333929	0.0428455		0.0329819	0.132851	-0.00514462	0.0710127
BODY		0.0213195	0.467757	-0.0168142	0.0593913		-0.154011	7.74e-14	-0.19101	-0.116576		-0.108816	1.31e-07	-0.146329	-0.0709902
POSEMO		0.0181261	0.550399	-0.0200077	0.0562073		0.110078	9.11e-08	0.0722607	0.147578		0.118693	9.6e-09	0.0809394	0.156107
DEATH		0.0175341	0.560181	-0.0205998	0.0556169		-0.125926	7.25e-10	-0.163262	-0.0882293		-0.121757	3.62e-09	-0.159138	-0.0840265
DIFFER		0.0168368	0.563646	-0.0212969	0.0549216		-0.168567	5.91e-17	-0.205367	-0.131291		-0.155211	7.68e-15	-0.192194	-0.117788
THEY		0.016395	0.568219	-0.0217386	0.054481		-0.0885569	1.61e-05	-0.126251	-0.0506077		-0.0708082	0.000576551	-0.108635	-0.0327766
ADVERB		0.0144282	0.613296	-0.0237049	0.0525193		-0.14961	5.41e-13	-0.186665	-0.112129		-0.143264	3.79e-12	-0.180399	-0.105722
NUMBER		0.0129236	0.64446	-0.0252088	0.0510185		-0.00921724	0.690952	-0.0473207	0.028913		-0.0163011	0.472889	-0.0543874	0.0218325
SEXUAL		0.0118881	0.685856	-0.0262438	0.0499855		-0.108225	1.43e-07	-0.145744	-0.0703953		-0.0890736	1.87e-05	-0.126763	-0.0511272
SAD		0.0115276	0.685856	-0.0266041	0.0496259		-0.134947	2.17e-11	-0.172181	-0.0973276		-0.0842167	3.77e-05	-0.121945	-0.0462451
SHEHE		0.0108862	0.699347	-0.0272452	0.0489859		-0.00892839	0.69416	-0.0470324	0.0292016		0.0220197	0.318794	-0.0161138	0.0600893
WORK		0.00990082	0.729959	-0.0282299	0.0480027		0.0538059	0.00913931	0.015718	0.0917377		0.063293	0.00197313	0.0252339	0.101169
FOCUSPRESENT		0.00677031	0.830554	-0.0313578	0.0448788		-0.124498	6.15e-10	-0.16185	-0.0867896		-0.106073	1.63e-07	-0.143613	-0.0682293
NEGEMO		0.00618195	0.849308	-0.0319456	0.0442916		-0.233077	8.44e-29	-0.268808	-0.196704		-0.194216	3.42e-20	-0.230628	-0.15726
VERB		0.00570322	0.849308	-0.0324239	0.0438137		-0.139856	2.62e-12	-0.177032	-0.102281		-0.125277	4.62e-10	-0.16262	-0.0875749
FOCUSPAST		0.000634626	0.999431	-0.0374863	0.0387537		-0.0695261	0.000621574	-0.107362	-0.0314895		-0.0784809	9.93e-05	-0.116253	-0.0404819
FILLER		0.000352706	0.999431	-0.0377678	0.0384722		-0.108285	1.43e-07	-0.145804	-0.0704562		-0.113726	3.92e-08	-0.15119	-0.0759348
ARTICLE		-0.000770267	0.999431	-0.0388892	0.0373509		0.0304415	0.186252	-0.00768744	0.0684821		-0.00340971	0.87959	-0.0415244	0.0347148
FEEL		-0.00208056	0.967295	-0.0401974	0.0360423		-0.0688767	0.000740475	-0.106717	-0.0308376		-0.034871	0.109384	-0.0728942	0.00325336
PREP		-0.00312036	0.937665	-0.0412355	0.0350039		-0.00436695	0.836281	-0.0424799	0.0337587		0.0169153	0.46919	-0.0212185	0.0549998
FEMALE		-0.00336328	0.937665	-0.041478	0.0347612		0.0159159	0.491273	-0.0222176	0.0540032		0.0521365	0.0135313	0.0140444	0.0900775
MALE		-0.00803536	0.785026	-0.0461413	0.0300939		0.0147658	0.501599	-0.0233674	0.052856		0.0335006	0.120619	-0.00462536	0.0715293
DRIVES		-0.00879231	0.770239	-0.0468966	0.0293376		0.0903899	1.01e-05	0.0524505	0.128069		0.10777	1.31e-07	0.0699373	0.145293
NEGATE		-0.0143202	0.613296	-0.0524117	0.0238128		-0.185188	1.78e-19	-0.221743	-0.148114		-0.187295	3.63e-20	-0.223817	-0.150247
POWER		-0.0160835	0.579277	-0.0541704	0.02205		0.0152619	0.501599	-0.0228714	0.053351		0.0140823	0.562253	-0.0240507	0.0521743
FOCUSFUTURE		-0.0164732	0.563646	-0.054559	0.0216604		-0.0162265	0.480257	-0.0543129	0.0219071		-0.00821482	0.733909	-0.0463204	0.0299146
NETSPEAK		-0.0164988	0.581213	-0.0545845	0.0216348		-0.0396578	0.0795426	-0.0776605	-0.0015401		-0.0301662	0.197777	-0.0682078	0.00796304
SEE		-0.0188792	0.507977	-0.0569583	0.0192547		0.0239615	0.266801	-0.0141715	0.0620249		-0.0039241	0.87334	-0.0420379	0.0342011
SPACE		-0.0197989	0.49919	-0.0578752	0.018335		-0.0163611	0.480257	-0.0544472	0.0217725		-0.00823792	0.733909	-0.0463434	0.0298915
TENTAT		-0.0207274	0.467757	-0.058801	0.0174064		-0.163941	2.07e-16	-0.200806	-0.126612		-0.157997	1.72e-15	-0.194943	-0.120603
ASSENT		-0.0210236	0.467757	-0.0590963	0.0171101		-0.0247794	0.2544	-0.06284	0.0133533		-0.0523888	0.01092	-0.0903284	-0.0142973
ANGER		-0.0212819	0.47989	-0.0593538	0.0168518		-0.200756	1.7e-21	-0.237062	-0.16389		-0.186111	5.39e-19	-0.222652	-0.149048
HOME		-0.0218677	0.467757	-0.0599378	0.0162659		0.0626942	0.00326825	0.024633	0.100574		0.0590554	0.00573711	0.0209825	0.0969571
NONFLU		-0.0279731	0.310855	-0.0660227	0.0101578		-0.0785253	0.000114972	-0.116297	-0.0405265		-0.0810094	6.8e-05	-0.118763	-0.0430223
INFORMAL		-0.0312519	0.292587	-0.0692894	0.00687631		-0.0941429	1.68e-05	-0.13179	-0.0562246		-0.0885155	5.85e-05	-0.12621	-0.0505661
ACHIEVE		-0.0331888	0.217361	-0.0712187	0.00493749		0.038442	0.0659239	0.000322414	0.07645		0.0306228	0.154003	-0.00750601	0.0686627
MONEY		-0.0333348	0.217361	-0.0713641	0.00479135		-0.00660411	0.777853	-0.0447129	0.0315239		-0.0320577	0.1393	-0.0700921	0.00606976
DISCREP		-0.0339186	0.209755	-0.0719456	0.00420686		-0.106858	8.34e-08	-0.14439	-0.0690193		-0.094292	2.47e-06	-0.131938	-0.0563745
SWEAR		-0.040917	0.141862	-0.078914	-0.00280134		-0.146369	2.62e-12	-0.183465	-0.108856		-0.128408	1.06e-09	-0.165717	-0.0907319
FAMILY		-0.043017	0.107036	-0.0810042	-0.00490497		0.0638807	0.00248235	0.0258236	0.101753		0.0943188	5.78e-06	0.0564016	0.131964
INGEST		-0.0432563	0.0994448	-0.0812423	-0.0051447		0.0494824	0.0172505	0.0113838	0.0874375		-0.00706223	0.756348	-0.0451701	0.0310662
RELATIV		-0.0447208	0.0849705	-0.0826998	-0.00661199		0.0450037	0.0284787	0.0068955	0.0829814		0.0340998	0.113294	-0.00402551	0.0721261
MOTION		-0.0448977	0.0849705	-0.0828759	-0.00678927		0.0247372	0.2544	-0.0133955	0.062798		-0.00341384	0.87959	-0.0415285	0.0347107
REWARD		-0.0486853	0.0668755	-0.0866445	-0.0105849		0.050534	0.0138536	0.0124379	0.0884836		0.0118622	0.619481	-0.0262697	0.0499597
TIME		-0.0496141	0.0668755	-0.0875686	-0.0115159		0.0745449	0.000253494	0.0365286	0.112346		0.0611828	0.00280698	0.0231167	0.0990718
LEISURE		-0.0690132	0.00526613	-0.106852	-0.0309747		0.122308	7.25e-10	0.0845821	0.159683		0.0702526	0.000489036	0.0322189	0.108083

## Sheet: SB2. LDA Correlations
topic ID	top words		psychological_richness	p	CI_l	CI_u		subjective_happiness	p	CI_l	CI_u		meaning_in_life	p	CI_l	CI_u
349	am, thankful, family, blessed, wonderful, grateful, thanksgiving, truly, husband, lucky		0.0554009	0.0334193	0.0173175	0.0933239		0.0811636	0.00022338	0.0431772	0.118916		0.130353	1.04e-09	0.0926937	0.16764
324	great, had, friends, weekend, wonderful, food, such, lots, evening, company		-0.010541	0.750798	-0.0486415	0.0275901		0.149262	8.48e-13	0.111778	0.186322		0.127199	1.31e-09	0.0895134	0.164522
431	beautiful, amazing, daughter, most, wonderful, such, absolutely, lovely, wife, lucky		0.0338915	0.244666	-0.00423403	0.0719186		0.0982324	6.07e-06	0.0603383	0.135844		0.123917	6.55e-09	0.0862046	0.161276
370	very, true, sad, cool, interesting, wow, funny, story, important, blood		0.00956703	0.769161	-0.0285634	0.0476697		0.087539	3.13e-05	0.0495845	0.125241		0.119831	5.65e-09	0.0820855	0.157232
92	church, sunday, pastor, service, worship, baptist, bible, youth, group, ministry		0.0445664	0.0940576	0.00645733	0.0825462		0.0998564	2.32e-06	0.0619723	0.137453		0.118847	1.26e-08	0.0810941	0.156259
56	thanks, visit, wonderful, dad, aunt, uncle, enjoyed, cousin, cousins, visiting		-0.0350615	0.222103	-0.0730838	0.00306266		0.114254	1.23e-07	0.0764668	0.151713		0.115719	7.01e-08	0.077943	0.153164
110	happy, birthday, son, brother, boy, nephew, handsome, grandson, lil, oldest		-0.0569441	0.0246998	-0.0948582	-0.018865		0.119899	1.35e-08	0.0821545	0.1573		0.115331	4.26e-08	0.0775518	0.152779
149	college, proud, university, students, student, award, congratulations, program, degree, graduate		0.0308707	0.276144	-0.0072579	0.0689096		0.116913	1.56e-08	0.0791459	0.154345		0.113515	3.62e-08	0.0757229	0.150982
279	best, dad, mom, amazing, father, mother, blessed, husband, father's, loving		0.0470351	0.0732027	0.00893107	0.0850027		0.0656862	0.00284212	0.0276353	0.103547		0.112914	7.71e-08	0.0751172	0.150387
2	happy, birthday, girl, baby, beautiful, proud, sweet, ago, young, joy		-0.00493243	0.904431	-0.0430444	0.0331939		0.0857372	9.66e-05	0.0477733	0.123454		0.112515	1.75e-07	0.0747158	0.149992
62	an, amazing, awesome, such, job, incredible, experience, absolutely, truly, opportunity		0.0804952	0.000720753	0.0425055	0.118252		0.10047	1.53e-06	0.0625892	0.138061		0.110552	9.58e-08	0.0727385	0.148048
265	peace, blessings, joy, grace, faith, power, god's, strength, presence, praise		0.0341674	0.214451	-0.00395782	0.0721934		0.0729066	0.000643448	0.0348835	0.110719		0.109208	1.2e-07	0.071385	0.146717
493	morning, good, everyone, hope, sunday, monday, blessed, saturday, positive, fb		-0.0072024	0.829871	-0.04531	0.0309261		0.0820572	0.000113078	0.044075	0.119802		0.105682	4.17e-07	0.067835	0.143225
465	happy, birthday, anniversary, celebrating, wedding, husband, celebrate, dad, parents, 50th		-0.042483	0.113678	-0.0804728	-0.00437008		0.114299	6.5e-08	0.0765122	0.151758		0.104092	8.43e-07	0.0662349	0.14165
60	god, bless, church, blessed, candace, blessing, service, pray, praise, blessings		0.0382304	0.157642	0.00011053	0.0762393		0.0750277	0.000485614	0.0370136	0.112825		0.101914	1.11e-06	0.0640427	0.139492
464	school, kids, camp, summer, kiddos, teacher, preschool, daycare, boot, kindergarten		-0.0251933	0.404976	-0.0632526	0.0129392		0.101967	1.4e-06	0.0640963	0.139545		0.101389	1.46e-06	0.0635149	0.138972
253	school, high, class, middle, senior, college, graduation, elementary, junior, reunion		-0.0296661	0.298644	-0.0677095	0.00846354		0.0903431	1.78e-05	0.0524035	0.128022		0.100676	1.28e-06	0.0627972	0.138266
409	school, teacher, students, teachers, class, student, education, teaching, schools, teach		0.0419977	0.111427	0.00388384	0.0799897		0.061647	0.00457451	0.0235824	0.0995332		0.0991066	1.72e-06	0.0612178	0.13671
487	happy, thanksgiving, everyone, easter, family, valentine's, turkey, thankful, enjoy, valentines		-0.0346602	0.213069	-0.0726842	0.00346441		0.10378	7.64e-07	0.0659207	0.141341		0.0965321	4.12e-06	0.0586278	0.134158
406	christ, jesus, faith, grace, power, peace, patience, glory, philippians, knowledge		0.0231715	0.448294	-0.0149618	0.0612374		0.049814	0.0261086	0.0117162	0.0877674		0.0944577	6.09e-06	0.0565412	0.132102
330	party, parties, bday, graduation, halloween, dance, pool, tea, celebrate, invited		-0.0400117	0.139722	-0.0780127	-0.0018945		0.114892	5.18e-08	0.0771098	0.152345		0.0938902	9.2e-06	0.0559705	0.131539
444	wedding, dress, mary, ring, married, shower, prom, congrats, bridal, reception		-0.0540395	0.0348597	-0.09197	-0.0159523		0.113517	8.82e-08	0.075725	0.150984		0.0921843	1.5e-05	0.054255	0.129848
159	happy, everyone, 4th, july, weekend, friday, hope, safe, fireworks, fourth		-0.0378388	0.157647	-0.0758495	0.000281628		0.105749	3.99e-07	0.0679031	0.143292		0.0919613	1.09e-05	0.0540306	0.129627
235	dinner, went, lunch, date, nice, shopping, hubby, evening, breakfast, afternoon		-0.0418872	0.118136	-0.0798797	-0.0037732		0.127287	1.28e-09	0.0896017	0.164608		0.0908108	1.91e-05	0.0528738	0.128486
290	thank, god, goodness, lord, fam, blessed, :d, #teamtyni, bless, amen		0.0193032	0.537615	-0.0188307	0.057381		0.0549205	0.0130877	0.0168357	0.0928462		0.0866411	3.57e-05	0.0486818	0.12435
64	fun, pool, park, kids, swimming, summer, water, swim, blast, afternoon		-0.0534906	0.0346787	-0.0914242	-0.0154019		0.116739	2.29e-08	0.0789708	0.154173		0.0848027	6.15e-05	0.0468341	0.122527
313	fun, had, much, having, blast, girls, lots, fair, tons, sooo		0.00337039	0.934642	-0.0347541	0.0414851		0.100996	1.68e-06	0.0631191	0.138583		0.0836496	8.69e-05	0.0456752	0.121383
295	christmas, merry, family, everyone, eve, holiday, holidays, wishing, santa, celebrate		-0.0391051	0.152055	-0.0771102	-0.00098655		0.0806881	0.00018247	0.0426994	0.118444		0.0815789	0.000147784	0.0435945	0.119328
46	thank, birthday, everyone, wishes, thanks, special, wonderful, blessed, appreciate, truly		0.00203824	0.955996	-0.0360846	0.0401552		0.0707371	0.00124173	0.0327053	0.108564		0.0797357	0.000220784	0.0417425	0.117499
77	wear, wearing, shoes, shirt, pants, pair, dress, clothes, size, jeans		0.108375	2.71e-06	0.0705464	0.145892		0.0165446	0.542572	-0.021589	0.0546302		0.0792908	0.00023113	0.0412956	0.117057
186	work, hard, working, job, boss, office, worked, workers, paid, desk		0.10623	3.95e-06	0.0683868	0.143768		0.0125891	0.655501	-0.0255433	0.0506848		0.078474	0.000271153	0.0404751	0.116246
21	about, say, something, worry, talk, care, complain, talking, worried, complaining		0.11516	4.41e-07	0.0773794	0.15261		0.00810625	0.789573	-0.0300231	0.046212		0.0771462	0.000361144	0.0391412	0.114928
29	excited, tomorrow, tonight, super, nervous, yay, soooo, stoked, sooo, sooooo		0.013917	0.696416	-0.0242159	0.0520094		0.0921227	0.000104666	0.0541929	0.129787		0.0768342	0.0014453	0.0388279	0.114619
85	please, help, share, sign, dear, someone, stop, save, petition, somebody		0.108166	2.85e-06	0.0703359	0.145685		0.0123208	0.665035	-0.0258113	0.0504172		0.07658	0.000415924	0.0385726	0.114366
316	each, others, together, lives, important, families, stories, ways, shared, difference		0.132174	4.15e-09	0.0945301	0.16944		-0.0147272	0.597867	-0.0528176	0.023406		0.0733195	0.000793386	0.0352981	0.111129
477	birthday, party, celebrating, cake, early, bday, dinner, present, celebrate, celebration		-0.0702444	0.00376405	-0.108075	-0.0322106		0.120583	6.93e-09	0.0828435	0.157977		0.0729335	0.000673981	0.0349105	0.110746
255	chocolate, apple, pie, breakfast, milk, fruit, eat, eating, banana, butter		0.0303224	0.310616	-0.00780671	0.0683634		0.0427222	0.0736292	0.00460968	0.0807108		0.0717983	0.00142515	0.0337707	0.109618
287	texas, trip, north, heading, nc, south, road, headed, tx, tn		-0.0199248	0.5255	-0.0580008	0.0182091		0.072174	0.000859914	0.0341479	0.109991		0.0688804	0.00151617	0.0308413	0.10672
331	miss, always, heaven, rest, loved, forever, missed, angel, peace, dad		0.0416641	0.118617	0.00354974	0.0796577		0.0128849	0.646322	-0.0252475	0.0509799		0.0681908	0.00176552	0.0301492	0.106035
0	joe, ryan, matt, jason, logan, jacob, eric, greg, luke, cody		-0.00694667	0.832357	-0.0450548	0.0311816		0.0587892	0.00697353	0.0207156	0.0966926		0.0656509	0.00225149	0.0275999	0.103512
401	grade, first, school, 1st, 2nd, 5th, 3rd, 4th, class, 8th		-0.057005	0.0224193	-0.0949188	-0.0189261		0.0688566	0.00144972	0.0308174	0.106697		0.0654803	0.00258335	0.0274287	0.103342
248	thanks, birthday, everyone, wishes, thank, great, wonderful, bday, everybody, wished		-0.0290597	0.310616	-0.0671054	0.00907044		0.0810646	0.000138636	0.0430777	0.118818		0.0651505	0.00270142	0.0270978	0.103015
223	break, spring, summer, winter, fall, vacation, officially, starts, semester, classes		0.0635506	0.0100022	0.0254923	0.101425		0.0370737	0.108285	-0.00104782	0.0750876		0.0645737	0.00299546	0.026519	0.102442
227	march, may, june, april, january, july, december, august, november, october		-0.0262083	0.381547	-0.0642641	0.0119237		0.0698583	0.00128733	0.031823	0.107692		0.0631737	0.00400785	0.0251142	0.10105
245	country, veterans, military, served, service, men, freedom, women, flag, serving		0.0621551	0.0175672	0.0240922	0.100038		0.0189736	0.493994	-0.0191603	0.0570524		0.0604831	0.00887112	0.0224148	0.0983763
165	weather, beautiful, nice, enjoying, outside, perfect, warm, enjoy, sun, evening		-0.0229894	0.450168	-0.061056	0.0151439		0.0696132	0.0012317	0.0315769	0.107448		0.059899	0.00629749	0.0218288	0.0977957
11	god, christ, jesus, spirit, glory, son, according, death, power, unto		0.0520124	0.0401935	0.0139199	0.0899541		0.0222974	0.383882	-0.0158361	0.0603661		0.0594924	0.0069868	0.0214209	0.0973915
434	god, pray, please, prayer, lord, amen, jesus, bless, dear, prayers		0.0316397	0.276144	-0.00648816	0.0696757		0.0143848	0.605422	-0.0237482	0.0524761		0.0588321	0.00887112	0.0207586	0.0967352
236	christmas, tree, santa, presents, lights, gifts, shopping, decorations, wrapping, present		-0.0491372	0.0578493	-0.0870942	-0.0110379		0.0835801	9.96e-05	0.0456054	0.121314		0.0581052	0.00895613	0.0200295	0.0960126
298	our, us, lives, we're, together, hearts, ourselves, we've, minds, we'll		0.0296182	0.30265	-0.00851142	0.0676619		0.027483	0.256695	-0.0106482	0.0655344		0.0574911	0.00907533	0.0194136	0.095402
374	kelly, david, smith, heather, lynn, nicole, elizabeth, jessica, emily, marie		0.0175987	0.571451	-0.0205351	0.0556814		0.0506557	0.0226398	0.0125599	0.0886047		0.0574293	0.00882436	0.0193516	0.0953406
418	hotel, tour, city, town, view, museum, tower, london, paris, building		0.0145635	0.638577	-0.0235696	0.0526543		0.0941343	7.19e-06	0.056216	0.131781		0.0573073	0.00895613	0.0192293	0.0952193
230	new, york, orleans, brand, city, jersey, beginning, england, chapter, adventure		0.00405326	0.916756	-0.034072	0.0421668		0.0422121	0.0627931	0.00409862	0.0802031		0.0571315	0.00895613	0.0190529	0.0950445
340	friends, family, share, fb, member, newest, members, meet, addition, reunion		-0.0024904	0.947814	-0.0406066	0.035633		0.0414856	0.0736292	0.00337086	0.0794799		0.0559321	0.0122163	0.0178501	0.093852
203	south, north, state, carolina, texas, virginia, dakota, states, florida, california		0.0189209	0.546623	-0.019213	0.0569998		0.0693837	0.00143984	0.0313466	0.10722		0.05586	0.0119036	0.0177778	0.0937803
308	basketball, team, lady, college, season, coach, christian, . . ., eagles, fort		-0.0469492	0.0702032	-0.0849173	-0.008845		0.0481086	0.0329991	0.0100069	0.0860708		0.0556644	0.0117911	0.0175816	0.0935858
13	trip, road, vegas, vacation, travel, field, trips, las, booked, disney		-0.0334503	0.226501	-0.0714792	0.00467573		0.0776932	0.000242373	0.0396907	0.115471		0.0554122	0.0114394	0.0173288	0.0933351
314	who, knows, wants, someone, anyone, else, needs, guess, thinks, knew		0.0448179	0.105882	0.00670932	0.0827965		0.0130228	0.655501	-0.0251097	0.0511175		0.0545329	0.0184408	0.0164471	0.0924608
490	grandma, grandpa, rich, papa, granddaughter, nana, grandson, alex, mia, ashley		0.00463544	0.904431	-0.0334905	0.0427479		0.052436	0.0187224	0.0143446	0.0903754		0.0545276	0.0133859	0.0164418	0.0924555
278	happy, mother's, mom, mothers, father's, dad, moms, fathers, dads, mother		-0.0426856	0.113678	-0.0806744	-0.00457304		0.0314034	0.193846	-0.0067247	0.0694403		0.0537404	0.0171927	0.0156524	0.0916727
310	dance, band, dancing, marching, parade, competition, recital, concert, homecoming, performance		-0.00853116	0.79333	-0.046636	0.0295985		0.0720424	0.000728002	0.0340158	0.109861		0.0535611	0.0144133	0.0154726	0.0914943
172	him, god, reflection, jesus, word, god's, spirit, faith, pray, relationship		0.0809711	0.000720753	0.0429837	0.118725		-0.00131402	0.960273	-0.0394321	0.0368079		0.0525803	0.0179475	0.0144893	0.0905189
360	flight, airport, plane, waiting, trip, fly, leaving, flying, delayed, chicago		0.00882022	0.788663	-0.0293097	0.0469245		0.0954863	5.26e-06	0.0575759	0.133122		0.0519513	0.0184891	0.0138587	0.0898933
225	family, prayers, please, pray, friend, keep, thoughts, passed, lost, prayer		0.0123232	0.705784	-0.025809	0.0504195		0.00921224	0.760429	-0.028918	0.0473157		0.0507705	0.0258075	0.0126749	0.0887188
75	mountain, park, hike, trail, lake, trip, hiking, mountains, view, falls		-0.0187587	0.546368	-0.0568381	0.0193752		0.0651776	0.00252372	0.0271249	0.103042		0.050286	0.0227374	0.0121893	0.0882369
99	game, football, win, state, team, basketball, beat, vs, college, against		-0.0679008	0.00629738	-0.105747	-0.029858		0.0937714	1.16e-05	0.055851	0.131422		0.0499628	0.0270107	0.0118654	0.0879154
321	:), boo, nick, honey, andy, miley, hanging, yay, haha, bella		-0.00287426	0.945669	-0.0409898	0.0352496		0.047559	0.0427418	0.0094561	0.085524		0.0498068	0.0318244	0.011709	0.0877602
386	game, win, hockey, team, usa, cup, vs, nba, soccer, won		-0.0816906	0.000861513	-0.119439	-0.0437066		0.0775267	0.000446354	0.0395234	0.115306		0.0483824	0.0361617	0.0102813	0.0863432
458	team, place, proud, won, meet, tournament, 2nd, 1st, state, competition		-0.0361317	0.180789	-0.0741496	0.00199109		0.0705969	0.000994887	0.0325645	0.108425		0.0478139	0.0317575	0.00971153	0.0857776
284	lord, heart, trust, psalm, version, fear, plans, afraid, search, soul		0.0488176	0.0548481	0.0107175	0.0867762		0.0175697	0.504893	-0.0205641	0.0556525		0.0466385	0.0361617	0.00853361	0.0846081
339	gift, mail, flowers, gifts, card, present, box, surprise, gave, sent		-0.0180358	0.575492	-0.0561173	0.020098		0.0862258	7.64e-05	0.0482644	0.123938		0.0461348	0.0463021	0.00802885	0.0841069
241	has, been, gone, since, changed, we've, begun, age, officially, taken		0.0868154	0.00021515	0.0488571	0.124523		-0.011072	0.69484	-0.0491713	0.0270594		0.0461305	0.0392876	0.00802457	0.0841027
470	st, san, louis, diego, city, street, saint, francisco, antonio, patrick's		-0.00346408	0.932046	-0.0415786	0.0346605		0.046658	0.0391036	0.00855313	0.0846275		0.0460692	0.040769	0.00796312	0.0840416
492	game, soccer, football, team, baseball, play, season, practice, basketball, games		-0.0887458	0.000172543	-0.126438	-0.0507976		0.0872428	3.78e-05	0.0492867	0.124947		0.0459069	0.040769	0.00780052	0.0838802
268	his, him, son, man, dad, wife, father, brother, husband, himself		0.0166285	0.599233	-0.0215052	0.0547139		0.00897439	0.762433	-0.0291556	0.0470783		0.0455521	0.0471402	0.00744497	0.0835271
12	happy, birthday, hope, miss, sister, wish, wishing, heaven, celebrate, birthdays		-0.0764708	0.00163292	-0.114258	-0.0384628		0.0574316	0.0109038	0.019354	0.0953429		0.0451433	0.0495725	0.00703539	0.0831203
107	california, born, los, age, angeles, died, radio, york, san, santa		0.0436291	0.113245	0.0055182	0.0816134		0.0187072	0.494897	-0.0194267	0.0567867		0.0447762	0.0568873	0.00666752	0.082755
498	jesus, christ, sin, death, cross, sins, died, forgive, die, father		0.0393672	0.141257	0.00124908	0.0773712		0.00630311	0.838866	-0.0318246	0.0444125		0.0446491	0.0475266	0.00654018	0.0826285
197	god, spirit, which, christ, lord, jesus, spiritual, holy, shall, unto		0.0826903	0.000582548	0.0447112	0.120431		-0.00581635	0.849128	-0.0439267	0.0323109		0.0437725	0.0554635	0.0056619	0.0817561
114	game, baseball, win, cubs, sox, series, red, yankees, team, fans		-0.0769786	0.00163292	-0.114762	-0.0389729		0.0821058	0.00016524	0.0441239	0.119851		0.0436875	0.0601378	0.00557671	0.0816715
296	lord, thy, shall, thou, thee, unto, praise, psalm, kjv, upon		0.0365623	0.170673	-0.00155988	0.0745784		0.0122733	0.655661	-0.0258588	0.0503698		0.0435086	0.0521487	0.00539749	0.0814935
375	cat, cats, kitty, dog, kitten, kittens, box, hello, dogs, litter		0.0334266	0.255626	-0.00469948	0.0714555		0.00603705	0.849128	-0.0320904	0.0441469		0.0432114	0.070189	0.00509979	0.0811977
303	sister, brother, mother, daughter, law, son, sisters, father, brothers, nephew		-0.0119109	0.705784	-0.0500082	0.0262211		0.0453485	0.0446444	0.00724098	0.0833245		0.0428973	0.0579942	0.0047851	0.0808851
362	jesus, heaven, earth, throne, behold, voice, king, upon, revelation, jerusalem		0.0450235	0.0936456	0.00691536	0.0830011		0.0142579	0.606299	-0.0238751	0.0523495		0.0422442	0.0687533	0.00413081	0.080235
150	<3, :), (:, :d, haha, text, nicholas, hanging, txt, mall		0.0218234	0.492364	-0.0163102	0.0598936		0.0396215	0.0966778	0.00150375	0.0776243		0.0409263	0.0876721	0.00281063	0.0789232
240	years, together, anniversary, ago, married, husband, we've, ups, forever, memories		0.050275	0.0484322	0.0121783	0.0882259		-0.00511715	0.860104	-0.0432288	0.0330093		0.0399882	0.0824512	0.00187102	0.0779894
378	park, lake, west, city, east, grand, coast, river, south, valley		-0.0212496	0.48956	-0.0593216	0.0168841		0.0529476	0.0177314	0.0148576	0.0908842		0.0394954	0.0869197	0.00137743	0.0774988
139	her, she, daughter, proud, herself, meredith, sarah, elizabeth, gabby, emily		-0.000899261	0.971432	-0.039018	0.0372221		0.0161244	0.555452	-0.0220092	0.0542111		0.0388381	0.0982407	0.000719166	0.0768444
145	ice, cream, chocolate, cake, eating, skating, frozen, cone, ben, vanilla		-0.0302217	0.288076	-0.0682631	0.0079075		0.08162	0.000113078	0.0436358	0.119369		0.0386665	0.0939083	0.00054729	0.0766736
479	flight, airlines, japan, airport, air, flying, fly, plane, united, tokyo		0.0177291	0.570635	-0.0204047	0.0558114		0.0628009	0.00396563	0.0247401	0.10068		0.0384403	0.0970447	0.000320724	0.0764483
338	john, mark, josh, jim, sarah, jimmy, walburger, tina, anderson, brian		-0.00870619	0.790287	-0.0468107	0.0294236		0.0450713	0.0447977	0.00696319	0.0830486		0.0382084	0.0972637	8.85e-05	0.0762174
359	baby, born, birth, pregnant, weeks, date, labor, due, babies, pregnancy		-0.0149472	0.63002	-0.053037	0.0231861		0.0115003	0.683663	-0.0266315	0.0495986		0.0374903	0.105179	-0.00063069	0.0755024
429	come, event, join, saturday, pm, festival, fair, center, annual, booth		0.016478	0.597614	-0.0216557	0.0545637		0.0481434	0.0321994	0.0100418	0.0861054		0.0374207	0.106886	-0.000700363	0.0754331
129	night, tomorrow, meeting, saturday, sunday, afternoon, friday, evening, busy, late		-0.0251875	0.397425	-0.0632468	0.012945		0.0477398	0.0329075	0.00963731	0.0857039		0.0367733	0.112286	-0.00134868	0.0747885
10	watching, tv, watch, show, shows, channel, netflix, watched, episode, movies		-0.0595274	0.0175672	-0.0974264	-0.021456		0.0334368	0.155364	-0.00468925	0.0714657		0.0366619	0.118252	-0.00146021	0.0746776
91	workout, gym, class, yoga, fitness, body, la, training, teach, exercise		0.00746559	0.826885	-0.0306632	0.0455727		0.0367605	0.108453	-0.00136142	0.0747758		0.0361785	0.119622	-0.00194424	0.0741962
257	weekend, week, long, busy, ready, glad, friday, monday, ahead, relaxing		-0.0761352	0.00149101	-0.113925	-0.0381258		0.0618394	0.00493232	0.0237754	0.0997244		0.0361192	0.12473	-0.00200364	0.0741371
243	part, it's, being, year, best, jake, definitely, gay, worst, hardest		-0.00823992	0.80166	-0.0463454	0.0298895		0.0748832	0.000435629	0.0368684	0.112682		0.0360964	0.119933	-0.00202643	0.0741145
189	concert, show, chris, dave, billy, band, tour, tickets, bryan, joel		-0.0185282	0.548121	-0.0566083	0.0196057		0.059513	0.00632606	0.0214416	0.097412		0.03555	0.126286	-0.00257356	0.0735703
369	new, year, happy, year's, eve, safe, 2014, wishing, 2017, 2013		0.0380864	0.157642	-3.37e-05	0.0760959		0.0372327	0.105777	-0.000888654	0.0752459		0.0352727	0.13177	-0.00285119	0.0732942
395	her, girl, baby, miss, niece, sister, sweet, she's, lil, sis		-0.0289112	0.332167	-0.0669574	0.00921903		-0.00274635	0.917681	-0.0408621	0.0353774		0.0344596	0.160386	-0.00366529	0.0724844
285	scott, kevin, marie, johnson, sean, rodriguez, michele, garcia, kathy, robbie		-0.0185988	0.546623	-0.0566787	0.019535		0.0391119	0.0852783	0.000993314	0.0771169		0.0339875	0.145825	-0.00413789	0.0720143
489	his, boy, little, big, baby, he's, loves, sweet, brother, mommy		-0.0426421	0.111334	-0.0806311	-0.00452944		0.0282075	0.244109	-0.00992322	0.0662563		0.0337971	0.157233	-0.00432852	0.0718246
169	book, read, books, reading, library, finished, story, series, author, chapter		0.0223936	0.48956	-0.0157399	0.060462		0.0450107	0.0599851	0.0069025	0.0829884		0.033315	0.185929	-0.00481112	0.0713445
452	friday, monday, woo, hoo, tuesday, sunday, thursday, wednesday, saturday, whoo		-0.0475147	0.0643729	-0.0854799	-0.00941172		0.0441539	0.0505592	0.00604398	0.0821357		0.0322248	0.176393	-0.00590253	0.0702585
87	tooth, teeth, dentist, amiah, erin, fairy, lost, morgan, http://bit.ly, malea		0.0069845	0.832357	-0.0311438	0.0450925		0.0186087	0.475781	-0.0195252	0.0566886		0.0321557	0.175323	-0.00597163	0.0701897
146	season, christmas, holiday, matthew, thanksgiving, parade, proefrock, holidays, during, tradition		-0.0282204	0.325784	-0.0662692	0.00991029		0.0311891	0.185354	-0.0069392	0.0692268		0.0320425	0.176823	-0.00608495	0.070077
200	her, she, wants, loves, kaylee, mommy, lucy, ellie, send, daddy		-0.00169689	0.957951	-0.0398144	0.0364255		0.00756583	0.804569	-0.030563	0.0456727		0.0319618	0.185945	-0.00616576	0.0699966
402	shall, nor, evil, proverbs, wise, wisdom, neither, wicked, knowledge, fear		0.00957332	0.769161	-0.0285571	0.047676		0.00407884	0.896316	-0.0340465	0.0421923		0.0318168	0.182334	-0.00631088	0.0698521
345	music, concert, playing, band, play, piano, guitar, choir, singing, orchestra		0.0286962	0.351755	-0.00943418	0.0667432		0.0430541	0.0746409	0.00494216	0.0810411		0.0317957	0.213982	-0.00633205	0.0698311
451	word, leave, copy, wall, comment, post, reads, message, using, idea		0.0326753	0.244666	-0.00545149	0.0707073		0.00991261	0.729115	-0.0282181	0.0480145		0.0311506	0.19279	-0.00697773	0.0691885
435	shall, ye, unto, father, john, matthew, kjv, therefore, hath, heaven		0.029958	0.293638	-0.00817135	0.0680004		-0.00366201	0.902779	-0.0417762	0.0344628		0.030922	0.196414	-0.00720658	0.0689607
411	night, last, late, date, minute, night's, slept, nights, dream, stayed		0.00817402	0.802567	-0.0299554	0.0462796		0.0505946	0.0232978	0.0124986	0.0885439		0.029973	0.215385	-0.00815634	0.0680154
5	then, off, bed, dinner, heading, shower, lunch, nap, later, gym		-0.0571912	0.0241328	-0.0951039	-0.0191128		0.0451823	0.0499038	0.00707443	0.0831591		0.0295749	0.230733	-0.0085548	0.0676187
109	storm, weather, hurricane, tornado, power, warning, rain, area, wind, storms		0.00758423	0.826885	-0.0305446	0.0456911		0.0408592	0.0754418	0.00274343	0.0788564		0.0293788	0.229124	-0.008751	0.0674234
204	michael, jr, robert, king, martin, jackson, sam, smith, luther, steven		0.0160867	0.602015	-0.0220468	0.0541736		0.0151111	0.580521	-0.0230222	0.0532005		0.0291556	0.230733	-0.00897439	0.067201
95	him, he's, his, guy, doesn't, kid, he'll, himself, thinks, boyfriend		-0.00975121	0.769161	-0.0478535	0.0283794		0.0183594	0.491623	-0.0197745	0.05644		0.0283056	0.250795	-0.00982506	0.066354
405	lunch, dinner, breakfast, eat, having, eating, factory, hungry, cheesecake, 100		-0.0352558	0.192652	-0.0732774	0.00286806		0.040617	0.0736292	0.00250084	0.0786153		0.0280486	0.247841	-0.0100823	0.0660979
14	business, small, company, local, businesses, service, estate, group, meeting, owner		0.0601413	0.0184196	0.0220718	0.0980366		0.0340947	0.155364	-0.00403055	0.072121		0.0277208	0.272676	-0.0104103	0.0657713
430	pictures, photo, pics, photos, picture, post, took, camera, taken, pic		-0.0177586	0.570273	-0.0558408	0.0203752		0.0593864	0.00671335	0.0213146	0.0972862		0.0276437	0.259215	-0.0104874	0.0656946
389	tonight, bar, club, drinks, drink, beer, dj, ladies, town, pub		-0.015999	0.602015	-0.054086	0.0221346		0.0508854	0.0222849	0.0127901	0.0888331		0.0272196	0.266281	-0.0109118	0.0652719
179	someone, status, hour, won't, copy, cancer, honor, paste, cure, fighting		0.00197353	0.955996	-0.0361492	0.0400906		-0.0112169	0.69484	-0.0493159	0.0269146		0.0270492	0.275475	-0.0110823	0.0651021
480	baby, girl, boy, mommy, daddy, shower, sweet, babies, mama, silly		-0.0225916	0.459481	-0.0606594	0.0155418		0.0244296	0.330109	-0.0137032	0.0624915		0.0263424	0.292768	-0.0117895	0.0643978
68	status, copy, paste, post, comment, wall, hold, fb, bet, met		0.0429541	0.111427	0.00484194	0.0809416		-0.0169541	0.533722	-0.0550385	0.0211797		0.0260305	0.306243	-0.0121016	0.0640869
50	go, let's, lets, game, whoop, pack, ahead, steelers, giants, packers		-0.0660477	0.0080304	-0.103906	-0.0279981		0.0545013	0.0154101	0.0164154	0.0924293		0.0259845	0.303796	-0.0121476	0.0640411
26	years, ago, later, wow, 20, four, yrs, five, 30, became		0.0181145	0.568142	-0.0200193	0.0561958		0.0259567	0.293915	-0.0121754	0.0640134		0.0253314	0.316709	-0.012801	0.0633902
350	show, musical, theatre, cast, stage, theater, fashion, performance, tickets, shows		0.0458198	0.0759376	0.00771321	0.0837935		0.0305207	0.195021	-0.00760815	0.068561		0.0249416	0.316745	-0.013191	0.0630017
120	la, de, el, na, mi, del, costa, en, te, que		-0.0233113	0.44096	-0.0613768	0.014822		0.0389826	0.087954	0.000863848	0.0769882		0.0248935	0.318008	-0.0132391	0.0629538
433	check, zoo, animals, visit, animal, monkey, exhibit, built, using, wild		-0.00237132	0.947814	-0.0404877	0.035752		0.0373813	0.101373	-0.000739804	0.0753939		0.0248718	0.316966	-0.0132608	0.0629322
392	bear, jump, bears, hill, red, mountain, lion, tiger, woods, wolf		-0.0047503	0.904431	-0.0428626	0.0333758		0.0206446	0.422063	-0.0174892	0.0587184		0.0247684	0.322068	-0.0133643	0.0628291
286	chicken, dinner, rice, beef, salad, fried, soup, pot, ham, pork		-0.00997719	0.758984	-0.048079	0.0281536		0.0351377	0.126146	-0.00298638	0.0731597		0.0241745	0.334725	-0.0139584	0.0622372
439	super, omg, bowl, top, fight, hit, win, biggest, loser, snowball		-0.0306157	0.278411	-0.0686556	0.00751316		0.00975419	0.731824	-0.0283764	0.0478564		0.0235894	0.350565	-0.0145437	0.061654
106	mind, others, human, yourself, become, peace, happiness, thoughts, joy, ourselves		0.136362	6.36e-10	0.098755	0.173579		-0.0463321	0.040705	-0.0843032	-0.00822655		0.0234376	0.355953	-0.0146956	0.0615026
379	zumba, hi, fitness, 6pm, studio, class, nrg, angel, 7pm, center		-0.0100856	0.75596	-0.0481871	0.0280452		0.0302626	0.198749	-0.00786652	0.0683038		0.0233579	0.353334	-0.0147753	0.0614232
416	sale, stuff, clothes, yard, lots, items, garage, toys, books, shoes		-0.012429	0.696416	-0.0505251	0.0257032		0.0333168	0.155364	-0.00480937	0.0713462		0.0233326	0.355953	-0.0148006	0.061398
348	10, challenge, days, post, nominate, photos, without, explanation, nominated, image		-0.0269919	0.351755	-0.0650451	0.0111396		0.0337283	0.146762	-0.00439737	0.0717561		0.0232643	0.355445	-0.0148689	0.06133
247	beach, island, ocean, city, sand, sun, florida, vacation, cruise, view		-0.0403953	0.124849	-0.0783947	-0.00227881		0.0673757	0.00169839	0.029331	0.105225		0.0229925	0.358938	-0.0151409	0.061059
55	old, year, age, yr, months, young, 12, gets, olds, older		-0.0161855	0.600858	-0.0542721	0.0219481		0.0274118	0.253894	-0.0107194	0.0654635		0.0215892	0.399305	-0.0165444	0.0596602
466	#fashion, #ootd, #style, #tbt, #selfie, #travel, #love, #nyc, #nature, ana		0.00883392	0.788663	-0.029296	0.0469382		0.0473191	0.0350788	0.00921563	0.0852853		0.0213829	0.405223	-0.0167508	0.0594545
218	schulz, wlaf, lori, radio, casey, air, tennessee, wate, alzheimer's, gina		0.0619197	0.0127776	0.0238559	0.0998041		0.0200156	0.441792	-0.0181182	0.0580913		0.0210175	0.413653	-0.0171163	0.0590902
365	run, running, marathon, mile, race, miles, 5k, ran, half, walk		0.0013228	0.966708	-0.0367991	0.0394409		0.0393706	0.0834384	0.00125242	0.0773745		0.0210062	0.409586	-0.0171276	0.0590789
307	her, she, mom, she's, dad, mother, grandma, mom's, momma, moms		-0.00268361	0.947814	-0.0407995	0.0354401		-0.0160147	0.560644	-0.0541017	0.0221188		0.020819	0.429836	-0.0173147	0.0588924
410	anyone, any, looking, does, place, area, suggestions, anybody, recommend, places		0.0209141	0.492364	-0.0172196	0.0589872		0.00859367	0.76943	-0.0295361	0.0466984		0.0200688	0.439701	-0.0180651	0.0581443
373	beer, bryant, karen, blake, campbell, lisa, de, beers, cleveland, drinking		-0.0148464	0.63002	-0.0529365	0.0232868		0.0253601	0.298641	-0.0127723	0.0634188		0.0200562	0.437575	-0.0180777	0.0581318
136	show, 10, watch, 8p, vs, bang, fox, tv, abc, nbc		0.0137878	0.667208	-0.0243451	0.0518805		0.0220352	0.389276	-0.0160984	0.0601048		0.0196934	0.450646	-0.0184405	0.0577701
153	has, been, week, far, busy, rough, fantastic, lately, tgif, productive		-0.0268245	0.354554	-0.0648782	0.0113071		0.0228018	0.363955	-0.0153316	0.0608689		0.0196662	0.44548	-0.0184677	0.0577429
228	israel, war, jewish, killed, israeli, attack, military, bin, isis, terrorist		0.0193335	0.538839	-0.0188004	0.0574112		-0.0162671	0.545693	-0.0543534	0.0218665		0.019633	0.451932	-0.0185009	0.0577098
59	race, jeff, nascar, racing, gordon, kyle, derby, track, dale, tony		-0.0455686	0.0801097	-0.0835435	-0.00746151		0.0211658	0.406648	-0.0169679	0.0592381		0.0191106	0.465019	-0.0190233	0.057189
8	vote, please, voting, voted, election, contest, votes, link, click, ballot		-0.0181435	0.568142	-0.0562246	0.0199904		0.0347977	0.138892	-0.00332673	0.0728212		0.0190727	0.472118	-0.0190612	0.0571512
98	facebook, use, information, copy, profile, photos, note, paste, statement, public		-0.00144309	0.965922	-0.039561	0.036679		0.017099	0.521372	-0.0210348	0.055183		0.0189161	0.471135	-0.0192178	0.056995
355	<3, :d, #thecraft, #winning, shooting, commercial, series, tothill, nyc, shoot		0.0325442	0.253631	-0.00558272	0.0705767		-0.00232703	0.927949	-0.0404435	0.0357962		0.0187928	0.479221	-0.0193411	0.0568721
417	gas, low, station, tank, prices, gallon, pump, price, fill, alicia		0.0632375	0.0130843	0.0251782	0.101114		-0.00702512	0.8205	-0.0451331	0.0311033		0.0183771	0.50016	-0.0197567	0.0564576
242	jack, davis, allah, mel, xd, mellie, effing, lincoln, donna, paula		-0.00278405	0.945669	-0.0408997	0.0353397		0.0247127	0.315702	-0.0134199	0.0627737		0.0176887	0.503135	-0.0204452	0.0557711
141	days, remember, memories, those, miss, times, used, brings, childhood, memory		0.0258153	0.381547	-0.0123169	0.0638725		-0.0133541	0.623688	-0.0514479	0.0247786		0.017116	0.52044	-0.0210177	0.0552
275	picture, pic, found, thursday, throwback, pictures, photo, taken, #tbt, pics		-0.0123621	0.696416	-0.0504583	0.0257701		0.0385004	0.091392	0.000380892	0.0765081		0.0168915	0.526991	-0.0212422	0.0549762
344	those, lost, families, loved, ones, lives, prayers, sad, thoughts, pray		0.0910857	0.000178709	0.0531502	0.128759		-0.057207	0.0124382	-0.0951196	-0.0191287		0.0160609	0.56761	-0.0220726	0.0541478
456	first, time, second, third, attempt, step, success, survived, selfie, charm		-0.0416429	0.115304	-0.0796365	-0.00352847		0.0467842	0.0379707	0.00867962	0.0847531		0.0158258	0.562705	-0.0223078	0.0539133
27	charlie, brown, brothers, alpha, sisters, oscar, delta, hit, button, tango		-0.00180725	0.957505	-0.0399245	0.0363153		0.021477	0.396928	-0.0166566	0.0595483		0.0155244	0.566981	-0.022609	0.0536127
188	days, more, until, only, hours, left, counting, till, til, weeks		-0.0504243	0.0481238	-0.0883744	-0.0123279		0.0426729	0.0613959	0.00456027	0.0806617		0.0145593	0.602889	-0.0235738	0.0526501
28	stay, safe, home, keep, warm, positive, praying, tuned, staying, prayers		-0.0141888	0.655096	-0.0522806	0.0239442		-0.00707932	0.816192	-0.0451872	0.0310491		0.0142662	0.612363	-0.0238668	0.0523578
111	her, princess, lady, girl, she's, molly, dress, emma, doll, cute		-0.00259824	0.947814	-0.0407143	0.0355253		0.0118653	0.679165	-0.0262666	0.0499627		0.0141945	0.618212	-0.0239385	0.0522863
299	wait, can't, cant, till, until, til, cannot, hardly, hurry, cnt		0.0101842	0.753873	-0.0279467	0.0482855		0.00729877	0.806277	-0.0308299	0.0454062		0.0140882	0.612363	-0.0240447	0.0521803
353	her, she, girl, she's, baby, loves, mommy, daddy, herself, potty		-0.0117733	0.717233	-0.049871	0.0263586		-0.00614891	0.84601	-0.0442586	0.0319786		0.0140424	0.622499	-0.0240905	0.0521346
381	wit, im, da, bout, lil, nd, goin, sum, cuz, tha		-0.00278463	0.945669	-0.0409003	0.0353392		-0.00323929	0.910671	-0.0413542	0.0348851		0.0138054	0.622499	-0.0243275	0.0518981
273	looking, forward, look, weekend, seeing, moving, foward, lookin, bs, fakie		-0.0580417	0.0188232	-0.0959494	-0.0199658		0.0300694	0.200932	-0.00805988	0.0681114		0.0135422	0.624293	-0.0245905	0.0516356
491	food, eat, dinner, pizza, restaurant, eating, lunch, meal, chinese, delicious		-0.0288943	0.310616	-0.0669406	0.0092359		0.0722746	0.000728002	0.0342489	0.110091		0.0132747	0.634023	-0.0248579	0.0513688
22	success, goals, yourself, step, goal, courage, failure, strength, achieve, fear		0.059167	0.0184196	0.0210946	0.0970681		-0.0369662	0.109997	-0.0749806	0.00115545		0.0132464	0.636146	-0.0248862	0.0513405
128	done, paper, homework, finished, class, project, final, finish, due, finals		-0.0147501	0.632808	-0.0528405	0.0233831		-0.00525272	0.858674	-0.0433641	0.0328739		0.0131935	0.634023	-0.0249391	0.0512877
101	help, support, donate, donations, donation, community, consider, helping, project, local		0.060716	0.0154298	0.0226484	0.0986078		-0.0038828	0.899457	-0.0419966	0.0342423		0.0129917	0.641937	-0.0251408	0.0510864
89	live, radio, listen, music, dj, @atlwebradio, broadcasting, www.atlwebradio.com, artist, tune		0.00108638	0.971432	-0.0370352	0.0392048		0.0105097	0.710747	-0.0276214	0.0486103		0.0128695	0.641937	-0.0252629	0.0509646
132	room, living, kitchen, paint, table, bedroom, bathroom, floor, painting, furniture		0.00322268	0.934642	-0.0349017	0.0413376		0.0424835	0.062919	0.00437053	0.0804732		0.0125385	0.654264	-0.0255938	0.0506343
9	hop, hip, music, future, tha, lil, ragg, gang, wayne, blakk		0.0241515	0.422521	-0.0139814	0.0622142		0.00524478	0.858674	-0.0328818	0.0433562		0.0124624	0.654264	-0.0256699	0.0505584
472	fire, burning, light, asks, questions, burn, set, swagbucks, smoke, candle		-0.000368477	0.988736	-0.038488	0.0377521		0.0103981	0.711726	-0.0277329	0.0484989		0.0122958	0.65726	-0.0258364	0.0503922
333	aunt, uncle, mary, rachel, ann, beth, terry, andrea, jane, jennifer		0.00443452	0.909299	-0.0336912	0.0425474		0.0144524	0.601147	-0.0236807	0.0525435		0.0122027	0.669438	-0.0259294	0.0502993
181	life, short, forget, ones, yourself, laugh, drama, waste, treat, positive		-0.0693451	0.0051578	-0.107182	-0.0313078		0.063677	0.00416933	0.0256192	0.101551		0.0120894	0.670917	-0.0260426	0.0501864
361	girl, scout, cookies, scouts, cookie, order, selling, troop, box, camp		-0.0367106	0.170673	-0.074726	0.00141147		0.0367301	0.10854	-0.0013919	0.0747455		0.0119685	0.669438	-0.0261635	0.0500657
300	watching, sitting, enjoying, while, relaxing, tv, couch, quiet, lazy, sunday		-0.0252611	0.39651	-0.0633202	0.0128713		0.016362	0.538766	-0.0217716	0.0544481		0.0118422	0.670917	-0.0262897	0.0499397
234	county, state, city, fair, closed, town, schools, area, washington, center		0.0351167	0.222103	-0.00300741	0.0731388		-0.0379424	0.11144	-0.0759526	0.000177918		0.0117092	0.692578	-0.0264227	0.049807
414	free, products, order, code, product, deal, kay, mary, online, shipping		-0.0413195	0.115902	-0.0793147	-0.00320454		0.0200677	0.436683	-0.0180662	0.0581432		0.0114546	0.684556	-0.0266771	0.049553
220	personality, strong, intelligent, creative, beauty, smart, unique, perfectly, honest, deep		0.137889	5.65e-10	0.100296	0.175088		-0.043461	0.0558179	-0.0814461	-0.00534981		0.0111804	0.693909	-0.0269511	0.0492795
246	smith, michael, kevin, james, amy, mary, chris, jones, david, lee		-0.0590149	0.0184196	-0.0969169	-0.020942		0.0286943	0.233028	-0.00943603	0.0667414		0.0109503	0.70308	-0.0271811	0.0490499
261	life, learned, learn, lesson, lessons, taught, learning, grateful, journey, mistakes		0.123803	1.93e-08	0.0860892	0.161162		-0.0775284	0.000259567	-0.115308	-0.0395252		0.0107684	0.705132	-0.0273629	0.0488684
445	dawn, april, kimberly, jay, william, miller, abby, rose, christina, fools		-0.000959477	0.971432	-0.0390781	0.0371619		0.016399	0.537391	-0.0217346	0.054485		0.0105978	0.707416	-0.0275334	0.0486982
175	adam, ashley, michelle, katie, gras, sara, mardi, amanda, evans, roberts		-0.0128721	0.690091	-0.0509672	0.0252603		0.0205755	0.423529	-0.0175583	0.0586495		0.0105805	0.707416	-0.0275506	0.0486809
4	ride, bike, train, riding, bus, horse, roller, rides, wheel, coaster		-0.0191098	0.538839	-0.0571881	0.0190242		-0.00842617	0.771655	-0.0465313	0.0297034		0.0105677	0.707416	-0.0275635	0.0486681
206	james, stewart, taylor, brittany, gregory, susan, gina, wood, johnson, henry		-0.0221582	0.465227	-0.0602273	0.0159754		0.00979806	0.731824	-0.0283326	0.0479002		0.0104158	0.712734	-0.0277153	0.0485166
134	game, football, win, team, nfl, fans, fan, eagles, bowl, super		-0.0736876	0.00308261	-0.111494	-0.0356677		0.0291613	0.241686	-0.00896875	0.0672066		0.0102327	0.726507	-0.0278983	0.0483338
415	video, watch, check, youtube, videos, song, http://www.youtube.com, music, posted, feature		0.0192735	0.54427	-0.0188604	0.0573514		0.0191044	0.472427	-0.0190295	0.0571828		0.0101772	0.721849	-0.0279537	0.0482785
267	snow, winter, weather, inches, cold, storm, rain, ice, snowing, spring		-0.0768391	0.00116563	-0.114623	-0.0388329		0.0380964	0.0951753	-2.37e-05	0.0761059		0.00991153	0.724459	-0.0282192	0.0480134
131	something, might, answers, pops, different, hold, item, alright, date, round		0.00886379	0.788663	-0.0292661	0.046968		0.00516356	0.858674	-0.032963	0.0432751		0.00930273	0.746364	-0.0288275	0.047406
326	easter, justin, jessica, eggs, bunny, egg, keith, hunt, sierra, audra		0.0646823	0.00976596	0.0266279	0.102549		-0.0141916	0.606299	-0.0522834	0.0239414		0.00925755	0.749932	-0.0288727	0.0473609
399	hall, html, fame, 2012, 2011, brad, doug, kelsey, 2013, 2010		-0.065733	0.00718436	-0.103593	-0.0276823		0.0217562	0.391026	-0.0163774	0.0598266		0.00915093	0.748912	-0.0289792	0.0472545
289	order, party, let, interested, message, orders, scentsy, online, selling, products		-0.0253699	0.39651	-0.0634286	0.0127625		0.020742	0.419354	-0.0173918	0.0588155		0.00906805	0.749932	-0.029062	0.0471718
156	lol, =), bug, tom, brady, blake, mommy, allie, brandon, =p		-0.0299625	0.295968	-0.0680049	0.00816689		-0.00265184	0.917681	-0.0407678	0.0354718		0.00905053	0.750644	-0.0290795	0.0471543
325	girls, boys, these, two, both, together, babies, men, they're, sides		-0.0153741	0.617285	-0.0534628	0.0227593		-0.0112129	0.69334	-0.0493118	0.0269187		0.00883127	0.755663	-0.0292986	0.0469355
215	wait, can't, see, cannot, enough, soon, cant, meet, holds, arrive		-0.0466795	0.0990422	-0.084649	-0.00857476		0.0253983	0.344544	-0.0127341	0.0634569		0.00805254	0.800981	-0.0300767	0.0461584
210	halloween, candy, trick, costume, pumpkin, treat, treating, patch, pumpkins, crush		-0.0395664	0.141257	-0.0775695	-0.00144859		0.0446066	0.050261	0.00649756	0.0825862		0.00800568	0.788647	-0.0301236	0.0461117
25	surgery, prayers, hospital, thoughts, recovery, update, pray, praying, prayer, fine		0.0204405	0.520716	-0.0176933	0.058515		-0.0308983	0.201137	-0.0689372	0.00723025		0.0078673	0.796788	-0.0302618	0.0459736
100	please, need, help, send, com, neighbors, farmville, boards, tyvm, barn		-0.0220991	0.465227	-0.0601684	0.0160345		-0.00884445	0.760429	-0.0469487	0.0292855		0.00768601	0.796783	-0.030443	0.0457926
352	life, world, whole, real, living, makes, worth, simple, important, wouldn't		0.0970636	4.51e-05	0.0591625	0.134685		-0.0589919	0.00867104	-0.096894	-0.0209189		0.00748435	0.804501	-0.0306444	0.0455914
334	season, watching, show, episode, watch, american, dead, idol, walking, watched		0.00557735	0.881647	-0.0325496	0.0436881		0.00394894	0.899457	-0.0341762	0.0420627		0.00721694	0.804501	-0.0309116	0.0453245
423	training, experience, company, service, position, program, skills, management, information, manager		0.0303321	0.285001	-0.00779692	0.0683731		-0.0300561	0.201137	-0.0680981	0.00807319		0.00626436	0.830235	-0.0318633	0.0443738
282	#wvpoetrygirl, #anitaelam, #poetry, #poetrycommunity, http://themarthareview.com, #love, #writersofinstagram, monsters, #blessed, #writers		0.0352966	0.192964	-0.00282729	0.073318		-0.0308225	0.191758	-0.0688617	0.00730609		0.00601415	0.837489	-0.0321133	0.0441241
400	today, grateful, feeling, mood, alive, cindy, lovers, productive, jacquie, coworkers		0.0496656	0.051115	0.0115674	0.0876197		-0.0561544	0.0109038	-0.0940731	-0.018073		0.00597082	0.837489	-0.0321565	0.0440808
412	off, ass, kick, butt, kicked, kicking, kicks, kiss, piss, butts		-0.0196853	0.534146	-0.057762	0.0184486		0.00857999	0.771655	-0.0295497	0.0466848		0.00586472	0.841444	-0.0322625	0.0439749
47	beats, jones, beat, mozart, =>, rights, deal, sales, www.mozartjonesmusic.com, com		-0.0223952	0.459481	-0.0604636	0.0157383		0.00238658	0.926194	-0.0357367	0.0405029		0.00576437	0.841444	-0.0323628	0.0438748
17	song, sing, singing, songs, music, favorite, head, listen, hear, heard		0.053008	0.0361461	0.0149181	0.0909443		0.00522677	0.858674	-0.0328998	0.0433382		0.00572178	0.844308	-0.0324053	0.0438323
408	. . ., row, two, round, . ., second, front, nights, third, . . . .		-0.00643811	0.851395	-0.0445472	0.0316897		0.0167087	0.528418	-0.021425	0.0547938		0.00548822	0.84917	-0.0326387	0.0435991
116	water, salt, cup, add, sugar, mix, oil, 1/2, recipe, bowl		-0.02229	0.459481	-0.0603587	0.0158435		0.0212875	0.400125	-0.0168462	0.0593594		0.00513264	0.861025	-0.0329939	0.0432442
252	bag, box, stuff, bags, trash, boxes, plastic, garbage, throw, pack		0.043083	0.103449	0.0049711	0.0810699		-0.0362344	0.11485	-0.0742518	0.00188829		0.00508482	0.86241	-0.0330416	0.0431965
312	never, again, ever, forget, i'll, knew, happen, fails, ending, ends		0.013135	0.685002	-0.0249975	0.0512294		0.0126354	0.647431	-0.0254969	0.050731		0.00502014	0.863033	-0.0331062	0.0431319
78	don't, know, care, didn't, forget, anymore, worry, what's, judge, bother		0.0725946	0.00241838	0.0345702	0.110409		-0.0240965	0.334466	-0.0621595	0.0140364		0.0048247	0.870573	-0.0333015	0.0429368
33	bed, under, sleep, blanket, sleeping, couch, pillow, warm, room, comfy		0.00455245	0.904431	-0.0335734	0.0426651		0.0120832	0.665385	-0.0260489	0.0501801		0.00388836	0.903902	-0.0342368	0.0420022
421	country, america, states, american, united, countries, china, border, americans, usa		0.0226597	0.459481	-0.0154737	0.0607273		0.00543009	0.857701	-0.0326967	0.0435411		0.00373668	0.905353	-0.0343883	0.0418508
335	work, week, off, days, next, vacation, monday, tuesday, starts, thursday		-0.0790516	0.000866834	-0.11682	-0.0410553		0.0323112	0.171254	-0.00581605	0.0703446		0.00373352	0.905353	-0.0343914	0.0418476
277	listening, music, song, pandora, taylor, songs, album, swift, cd, listen		0.0320649	0.255626	-0.0060626	0.0700992		-0.0143236	0.601147	-0.052415	0.0238095		0.00372219	0.905353	-0.0344027	0.0418363
15	tickets, won, ticket, win, lottery, seats, prize, buy, bought, winner		-0.0640257	0.00916474	-0.101897	-0.0259691		0.0516226	0.0204656	0.0135292	0.0895664		0.00356058	0.905353	-0.0345642	0.041675
6	work, tomorrow, early, working, bed, till, til, shift, midnight, leaving		-0.0449778	0.0922501	-0.0829557	-0.00686958		0.0247264	0.325182	-0.0134063	0.0627872		0.00352667	0.905353	-0.034598	0.0416411
396	two, days, three, weeks, next, few, four, hours, five, couple		-0.00451185	0.904431	-0.0426246	0.033614		0.0180035	0.493994	-0.0201304	0.056085		0.00335969	0.905992	-0.0347648	0.0414744
484	dinner, cheese, chicken, salad, potatoes, sauce, fresh, homemade, bacon, green		-0.0321894	0.253631	-0.0702233	0.00593791		0.0397939	0.081446	0.0016764	0.0777959		0.00335443	0.905992	-0.0347701	0.0414692
151	it's, its, almost, friday, official, glad, snowing, raining, yay, finest		-0.0170842	0.590051	-0.0551683	0.0210496		0.0478187	0.0335518	0.00971633	0.0857823		0.00318206	0.910942	-0.0349422	0.0412971
168	sweet, baby, puppy, dog, babies, boy, kitty, fur, kisses, buddy		-0.0263266	0.39651	-0.064382	0.0118053		0.00300884	0.917681	-0.0351152	0.0411242		0.00279114	0.92323	-0.0353327	0.0409068
209	heart, broken, tears, soul, pain, eyes, breaks, joy, hurt, attack		0.102069	6.95e-06	0.0641989	0.139646		-0.0851898	5.42e-05	-0.122911	-0.0472231		0.00228186	0.935441	-0.0358413	0.0403984
211	lol, aaron, holly, jones, =), cheyenne, evan, largent, destiny, staley		-0.016038	0.602015	-0.054125	0.0220955		-0.00328548	0.910477	-0.0414003	0.0348389		0.00214368	0.937135	-0.0359793	0.0402604
404	follow, twitter, ent, lovas, 4049542904, #jesus, #love, #lovasent, ig, atlanta		0.0201626	0.513232	-0.0179712	0.0582379		0.00124383	0.960273	-0.036878	0.039362		0.0013787	0.963802	-0.0367433	0.0394967
113	works, community, swagbucks.com, rewards, rewarding, virtual, online, videos, currency, toolbar		-0.0127059	0.693794	-0.0508013	0.0254265		-0.00390364	0.899457	-0.0420174	0.0342215		0.000822089	0.978824	-0.0372991	0.0389409
397	other, each, side, tag, instead, yourself, women, build, building, tagged		-0.00185225	0.957505	-0.0399695	0.0362704		-0.0196571	0.449967	-0.0577338	0.0184768		0.000797625	0.978824	-0.0373236	0.0389165
453	help, walk, support, donate, team, join, goal, cancer, cause, donation		-0.0219455	0.466766	-0.0600153	0.0161881		0.0228354	0.363955	-0.015298	0.0609024		0.000600778	0.984352	-0.0375201	0.0387199
70	cake, chocolate, cookies, made, making, butter, cookie, peanut, baking, bread		-0.0564732	0.0239136	-0.09439	-0.0183928		0.044752	0.0487333	0.00664327	0.0827309		0.000150974	0.997752	-0.0379693	0.0382708
249	most, points, earned, finished, survey, who's, e-poll, likely, worst, 350		-0.00736116	0.827135	-0.0454684	0.0307675		0.0102149	0.717912	-0.027916	0.0483162		-5e-05	0.999912	-0.03817	0.0380701
425	coffee, cup, tea, starbucks, hot, drink, drinking, donuts, iced, chocolate		-0.030229	0.287167	-0.0682703	0.00790018		0.0197443	0.444395	-0.0183896	0.0578208		-0.000318308	0.992717	-0.0384379	0.0378022
187	star, wars, stars, rock, trek, alice, force, dancing, imdb, wonderland		-0.00626209	0.858902	-0.0443715	0.0318656		0.0309915	0.191708	-0.00713695	0.06903		-0.000567828	0.984352	-0.038687	0.037553
43	wow, bill, :-), boom, cole, sneak, bag, mason, megan, nom		-0.0166211	0.593128	-0.0547065	0.0215126		0.025806	0.289065	-0.0123262	0.0638632		-0.00082751	0.978824	-0.0389463	0.0372937
199	door, open, front, outside, window, doors, room, opened, knock, inside		0.0341264	0.244683	-0.00399881	0.0721526		-0.0517358	0.0266083	-0.089679	-0.0136426		-0.00121813	0.969139	-0.0393364	0.0369036
38	post, posts, pop, feed, facebook, news, anywhere, finger, fb, system		-0.0111411	0.732122	-0.0492402	0.0269904		0.0148577	0.589713	-0.0232755	0.0529478		-0.00125675	0.967942	-0.0393749	0.0368651
322	cool, awesome, pretty, wow, tim, space, totally, super, neat, dude		0.0104079	0.750798	-0.0277231	0.0485087		0.0182153	0.491623	-0.0199186	0.0562962		-0.00149412	0.961287	-0.0396119	0.036628
499	funny, too, lol, omg, hilarious, cute, haha, lmao, share, true		-0.0109901	0.732327	-0.0490896	0.0271413		-0.0110766	0.69484	-0.0491759	0.0270548		-0.0017936	0.950704	-0.0399109	0.0363289
258	free, click, listing, https://www.etsy.com, gets, lucky, spins, item, earrings, necklace		0.0098622	0.762792	-0.0282685	0.0479642		0.0088732	0.760429	-0.0292567	0.0469774		-0.00225298	0.935441	-0.0403696	0.0358701
212	price, buy, sell, sale, used, selling, interested, sold, available, bought		-0.0252083	0.402241	-0.0632675	0.0129242		0.0362444	0.11816	-0.00187824	0.0742618		-0.00225809	0.935441	-0.0403747	0.035865
323	pm, 8:, saturday, sunday, 11, 30, thursday, wednesday, funeral, tuesday		-0.0436654	0.0990422	-0.0816495	-0.00555459		0.0186034	0.481702	-0.0195304	0.0566833		-0.00271062	0.92323	-0.0408264	0.0354131
332	trump, president, obama, clinton, donald, bush, office, hillary, administration, mr		0.0565981	0.0331894	0.0185181	0.0945143		-0.00631338	0.84601	-0.0444227	0.0318143		-0.00280588	0.92323	-0.0409215	0.0353179
486	cheese, chicken, eat, burger, taco, food, hot, eating, fries, bell		-0.0374809	0.158586	-0.0754931	0.000640022		0.0341879	0.138892	-0.00393727	0.0722138		-0.00285626	0.920083	-0.0409718	0.0352676
16	night, bed, everyone, sleep, goodnight, nite, sweet, dreams, fb, relax		-0.0172623	0.590051	-0.055346	0.0208714		0.00446049	0.885261	-0.0336653	0.0425733		-0.00302106	0.917708	-0.0411364	0.035103
126	rain, storm, thunder, sun, wind, outside, raining, lightning, pouring, weather		-0.0467442	0.067737	-0.0847132	-0.00863951		0.0233416	0.348872	-0.0147916	0.061407		-0.00331524	0.905992	-0.0414301	0.0348092
183	gun, guns, kill, shooting, shot, control, shoot, killed, death, killing		0.0208748	0.492364	-0.017259	0.0589479		-0.0154157	0.567412	-0.0535043	0.0227177		-0.00350706	0.905353	-0.0416215	0.0346176
44	daily, therapy, duck, duty, case, reminder, elf, jury, basis, madness		-0.0120464	0.705784	-0.0501434	0.0260856		0.0292462	0.215048	-0.00888378	0.0672912		-0.00351785	0.905353	-0.0416323	0.0346068
315	http://instagr.am, hee, #tbt, #love, #family, #dogsofinstagram, #momsurvivingchaos, tee, mama, jackie		-0.0643294	0.00877906	-0.102199	-0.0262737		0.0135666	0.618511	-0.0245661	0.0516599		-0.00355155	0.905353	-0.041666	0.0345732
61	no, matter, idea, longer, clue, number, roll, camera, brighten, cheating		0.0199068	0.520716	-0.0182271	0.0579828		0.00584194	0.849128	-0.0322853	0.0439522		-0.00423139	0.892316	-0.0423446	0.0338941
102	miss, dad, loved, :(, goodbye, hug, heaven, kiss, missing, everyday		-0.00227103	0.949615	-0.0403876	0.0358521		-0.0541665	0.018283	-0.0920964	-0.0160797		-0.00430859	0.892416	-0.0424217	0.033817
192	amy, thomas, hey, lisa, jennifer, jamie, julie, marie, debbie, lynn		-0.0517544	0.0399706	-0.0896975	-0.0136614		0.0141814	0.601341	-0.0239516	0.0522732		-0.00467984	0.874152	-0.0427922	0.0334462
432	farm, pig, animals, deer, chickens, horse, feed, wild, birds, horses		0.0109784	0.732122	-0.027153	0.0490779		-0.00381357	0.899457	-0.0419275	0.0343115		-0.00533156	0.854081	-0.0434428	0.0327951
7	let, begin, market, snow, playing, farmers, chance, trivia, flea, 10,000		-0.0159331	0.602015	-0.0540203	0.0222004		0.0393807	0.0834384	0.00126259	0.0773846		-0.00592002	0.837489	-0.0440301	0.0322073
36	#sponsored, try, tell, #ad, products, skin, #splendasavvies, http://bit.ly, product, tide		-0.0130479	0.685002	-0.0511425	0.0250847		-0.0073795	0.804569	-0.0454867	0.0307492		-0.00606818	0.836587	-0.044178	0.0320593
462	store, shopping, grocery, walmart, friday, shop, mall, stores, black, buy		-0.0486531	0.0558552	-0.0866125	-0.0105526		0.0176104	0.504893	-0.0205234	0.0556931		-0.00639288	0.827123	-0.0445021	0.0317349
164	challenge, 10, post, nominate, each, seven, cover, albums, explanation, album		0.00493079	0.901787	-0.0331955	0.0430427		0.00537069	0.857701	-0.0327561	0.0434818		-0.00644323	0.826311	-0.0445523	0.0316846
351	<3, nyc, class, :-), center, shape, :-/, community, smh, rem		-0.0278784	0.330088	-0.0659284	0.0102525		0.00590495	0.846668	-0.0322223	0.0440151		-0.00650738	0.824845	-0.0446164	0.0316205
447	roll, #repost, rock, queen, beauty, eagle, war, beast, sharon, @make repost		0.0386792	0.14726	0.000559947	0.0766861		-0.00634384	0.83724	-0.0444531	0.0317839		-0.00658989	0.82349	-0.0446987	0.0315381
262	she, her, she's, woman, knows, herself, thinks, she'll, likes, shes		0.0185937	0.553749	-0.0195402	0.0566736		-0.0398202	0.0841297	-0.0778221	-0.00170273		-0.00670202	0.82349	-0.0448106	0.031426
403	im, tew, (:, bout, bored, soo, nd, da, text, yhouu		-0.00251737	0.947814	-0.0406335	0.0356061		-0.00361648	0.903098	-0.0417308	0.0345083		-0.00681226	0.818477	-0.0449206	0.0313159
198	four, places, three, lived, names, ugly, serious, supposed, respond, fat		-0.00934609	0.779268	-0.0474492	0.0287842		-0.0151484	0.582223	-0.0532377	0.0229849		-0.00723325	0.805328	-0.0453408	0.0308953
20	man, woman, men, women, young, perfect, ladies, sexy, grow, marry		0.0929923	7.14e-05	0.0550675	0.130649		-0.0547888	0.0134757	-0.0927152	-0.0167036		-0.00729748	0.804501	-0.0454049	0.0308311
475	court, judge, justice, case, law, prison, guilty, trial, jail, legal		0.0363114	0.18944	-0.00181119	0.0743285		-0.0327414	0.171254	-0.0707731	0.00538534		-0.00732677	0.805205	-0.0454341	0.0308019
81	check, google, blog, amazon, site, website, fire, search, online, review		0.0236578	0.439366	-0.0144753	0.0617222		0.0149236	0.586933	-0.0232096	0.0530135		-0.00760941	0.800981	-0.0457162	0.0305195
391	government, state, law, bill, states, rights, congress, federal, act, public		0.0519538	0.0558552	0.0138612	0.0898958		-0.0339702	0.175255	-0.071997	0.00415523		-0.00780789	0.804501	-0.0459143	0.0303212
73	holy, disney, crap, magic, world, shit, cow, mickey, mouse, mike		-0.0166286	0.593128	-0.0547139	0.0215051		0.0188586	0.472427	-0.0192753	0.0569378		-0.00799451	0.788063	-0.0461005	0.0301347
328	good, luck, wish, bye, wishing, interview, whoot, vibes, barry, ole		-0.0530531	0.0355402	-0.0909891	-0.0149633		0.00269452	0.917681	-0.0354292	0.0408104		-0.00819798	0.783001	-0.0463036	0.0299314
363	done, house, cleaning, stuff, laundry, shopping, busy, lots, homework, finish		-0.042099	0.117075	-0.0800905	-0.00398536		0.0076546	0.804569	-0.0304743	0.0457613		-0.00897626	0.755931	-0.0470802	0.0291538
171	believe, can't, years, already, hard, ago, fast, wow, gone, flies		-0.0324488	0.255626	-0.0704817	0.00567822		-0.00552872	0.857701	-0.0436396	0.0325982		-0.00929387	0.748912	-0.0473971	0.0288364
40	water, florida, lake, county, river, environmental, wildlife, okeechobee, south, oil		0.0116174	0.717233	-0.0265144	0.0497154		0.000860039	0.974954	-0.0372612	0.0389788		-0.00941295	0.747605	-0.0475159	0.0287174
48	time, some, needed, spend, spending, quality, enjoying, spent, nap, afternoon		-0.0309429	0.276144	-0.0689815	0.00718566		-0.00554633	0.856524	-0.0436571	0.0325806		-0.0101399	0.72023	-0.0482413	0.027991
376	kim, tyler, williams, robin, perry, jean, sue, katy, moore, laura		-0.0602355	0.015622	-0.0981302	-0.0221664		0.00708367	0.815682	-0.0310448	0.0451915		-0.0101898	0.719559	-0.048291	0.0279411
80	cancer, battle, fight, fighting, lost, breast, against, fought, paste, passed		0.0229198	0.457807	-0.0152135	0.0609866		-0.0470748	0.0386113	-0.0850422	-0.00897085		-0.0102899	0.719559	-0.0483909	0.0278411
341	play, game, playing, games, golf, ball, played, video, course, cards		-0.07365	0.00201472	-0.111457	-0.03563		0.0323325	0.170248	-0.00579467	0.0703658		-0.0106629	0.707416	-0.0487631	0.0274683
398	ready, getting, head, gettin, closer, packed, #collect, dressed, #baseballcards, #baseballcardshows		-0.017799	0.568142	-0.0558812	0.0203348		-0.0221168	0.383098	-0.0601861	0.0160167		-0.0109337	0.699386	-0.0490333	0.0271977
193	moon, beautiful, sky, sun, full, rainbow, blue, stars, clouds, bright		0.00690251	0.832842	-0.0312257	0.0450107		-0.00302709	0.914216	-0.0411424	0.035097		-0.0111384	0.693909	-0.0492376	0.0269931
281	face, smile, makes, laugh, faces, smiling, cry, punch, smiles, priceless		0.0589854	0.0252144	0.0209124	0.0968876		-0.076925	0.000702228	-0.114709	-0.0389191		-0.012617	0.670917	-0.0507126	0.0255154
71	national, steve, paul, . ..., melissa, . .., anthem, puerto, siblings, alert		-0.00515301	0.893301	-0.0432646	0.0329735		-0.00884535	0.760429	-0.0469496	0.0292846		-0.0126177	0.648775	-0.0507134	0.0255146
276	research, study, brain, stroke, disease, medical, according, percent, risk, science		0.0872053	0.00029105	0.049249	0.12491		-0.0537864	0.018283	-0.0917184	-0.0156985		-0.013285	0.641937	-0.0513791	0.0248476
459	these, guys, two, ladies, gentlemen, cuties, lovely, beauties, gals, bunch		0.0315084	0.268734	-0.00661964	0.0695449		0.000154082	0.995702	-0.0379662	0.0382739		-0.0132935	0.634023	-0.0513875	0.0248392
69	names, cheating, type, drunk, letter, roommate, jennifer, tag, cheat, shannon		-0.0284117	0.324573	-0.0664598	0.00971885		-0.00455092	0.879796	-0.0426636	0.0335749		-0.0136862	0.622499	-0.0517793	0.0244466
293	few, after, weeks, days, couple, finally, months, two, ago, hours		-0.0441289	0.0922501	-0.0821108	-0.00601893		0.00282183	0.917681	-0.035302	0.0409375		-0.0138033	0.619871	-0.051896	0.0243296
260	band, rock, music, song, album, bands, songs, metal, listening, listen		0.020745	0.515894	-0.0173888	0.0588186		0.000502945	0.985909	-0.0376178	0.0386222		-0.0139828	0.624858	-0.0520751	0.0241501
32	card, gift, received, self, cards, note, #free, credit, amazon.com, win		-0.0293149	0.30265	-0.0673597	0.00881497		0.0109973	0.69484	-0.0271341	0.0490968		-0.0140513	0.612363	-0.0521434	0.0240817
208	weight, pounds, lost, lbs, lose, inches, loss, goal, gained, oz		-0.0166774	0.593128	-0.0547626	0.0214563		-0.00336113	0.909527	-0.0414759	0.0347634		-0.0141287	0.612363	-0.0522207	0.0240042
148	floor, sitting, chair, shae, sit, room, brenna, table, feet, fell		0.0084981	0.79333	-0.0296315	0.046603		-0.0152941	0.569213	-0.053383	0.0228393		-0.0151129	0.577863	-0.0532023	0.0230204
497	trump, president, vote, obama, hillary, donald, republican, election, country, bernie		0.0468204	0.0865567	0.0087159	0.0847891		-0.015415	0.586933	-0.0535036	0.0227183		-0.0152504	0.59917	-0.0533394	0.022883
356	she, her, said, asked, told, lady, woman, husband, looked, wife		0.0358352	0.187008	-0.00228801	0.0738543		-0.0414589	0.0692101	-0.0794534	-0.00334413		-0.0154178	0.570586	-0.0535064	0.0227156
460	i've, seen, never, before, heard, haven't, you've, ive, lately, awhile		-0.012014	0.705784	-0.0501111	0.026118		-0.0110906	0.69484	-0.0491898	0.0270409		-0.0158171	0.564656	-0.0539046	0.0223164
347	words, word, speak, english, language, spanish, speaking, learn, speaks, describe		0.0693338	0.00449464	0.0312965	0.107171		-0.0171401	0.521572	-0.0552241	0.0209937		-0.015955	0.562668	-0.0540421	0.0221786
297	list, add, bucket, top, added, adding, checking, checked, snapchat, to-do		-0.0201121	0.515894	-0.0581876	0.0180217		0.00186878	0.944105	-0.0362538	0.039986		-0.0159673	0.560828	-0.0540544	0.0221662
231	social, media, public, information, rule, personal, rules, including, unless, situation		0.0591721	0.0200959	0.0210996	0.0970732		-0.0409045	0.080862	-0.0789016	-0.00278885		-0.0162454	0.562668	-0.0543318	0.0218882
309	history, war, american, president, civil, lincoln, washington, army, battle, states		0.0416209	0.135233	0.00350642	0.0796146		-0.0276531	0.275894	-0.0657039	0.010478		-0.0162764	0.567233	-0.0543627	0.0218572
119	an, awesome, win, adult, epic, enter, ipad, idiot, tara, air		-0.0167928	0.590051	-0.0548777	0.0213409		0.0197667	0.443071	-0.0183672	0.0578432		-0.0168194	0.526991	-0.0549042	0.0213143
483	news, story, media, fox, breaking, fake, article, local, stories, cnn		0.0543811	0.0434	0.0162949	0.0923098		-0.0138878	0.636988	-0.0519803	0.0242451		-0.0169407	0.5619	-0.0550252	0.0211931
271	as, well, long, soon, possible, might, usual, hell, nearly, twice		0.0857945	0.00029105	0.0478308	0.123511		-0.0496665	0.0280328	-0.0876206	-0.0115683		-0.0170546	0.527346	-0.0551388	0.0210791
178	fish, boat, water, sea, fishing, caught, lake, river, ocean, ship		-0.0243777	0.41555	-0.0624398	0.0137551		-0.000746111	0.977169	-0.038865	0.037375		-0.0171972	0.52044	-0.055281	0.0209366
52	made, laugh, cry, hard, tears, laughed, saw, crazy, watched, cried		0.0240781	0.437652	-0.0140548	0.0621411		-0.0591801	0.00838509	-0.0970811	-0.0211076		-0.0173242	0.526991	-0.0554077	0.0208096
96	dream, come, dreams, true, real, reality, wake, dreaming, woke, weird		0.00178709	0.957505	-0.0363354	0.0399044		-0.00605193	0.84601	-0.0441618	0.0320755		-0.0176339	0.508083	-0.0557165	0.0205
319	wine, drink, water, bottle, glass, drinking, beer, coke, juice, soda		0.00944116	0.771729	-0.0286892	0.0475441		-0.00952238	0.739388	-0.0476251	0.0286081		-0.0182408	0.485456	-0.0563216	0.0198931
482	her, she, poor, she's, vet, nurse, fever, kitty, ashleigh, kierstyn		-0.0120273	0.708158	-0.0501244	0.0261047		-0.0375184	0.108926	-0.0755304	0.000602537		-0.0182879	0.499566	-0.0563686	0.019846
135	bob, ray, johnny, rick, gary, johnson, eddie, lewis, clark, jerry		0.0270566	0.351755	-0.0110749	0.0651095		-0.0220995	0.383882	-0.0601689	0.0160341		-0.018411	0.482714	-0.0564914	0.0197229
233	married, husband, wife, relationship, age, marriage, ex, dating, single, date		0.0264617	0.364818	-0.0116702	0.0645166		-0.00887205	0.760429	-0.0469762	0.0292579		-0.018462	0.479888	-0.0565422	0.0196719
442	down, slow, lay, shut, sit, upside, turn, calm, hands, lane		-0.0238765	0.428202	-0.0619402	0.0142565		-0.0297074	0.208766	-0.0677508	0.00842214		-0.0199652	0.442492	-0.058041	0.0181687
393	yard, bird, front, tree, lawn, grass, birds, outside, snake, spider		0.00458289	0.904431	-0.033543	0.0426955		-0.00284406	0.917681	-0.0409597	0.0352798		-0.0199779	0.44548	-0.0580538	0.0181559
154	house, move, moving, apartment, place, moved, rent, houses, closing, officially		-0.0183955	0.553749	-0.0564759	0.0197384		-0.0197475	0.444964	-0.057824	0.0183864		-0.0205671	0.425486	-0.0586412	0.0175667
104	got, finally, yay, woot, :d, test, mail, woohoo, testing, passed		-0.045526	0.104309	-0.0835011	-0.0074188		0.013528	0.646003	-0.0246048	0.0516214		-0.0209505	0.44548	-0.0590234	0.0171832
88	art, artist, painting, piece, design, project, museum, drawing, designed, paint		0.00699838	0.832357	-0.03113	0.0451064		-0.00173743	0.947553	-0.0398548	0.036385		-0.0211344	0.408959	-0.0592068	0.0169993
226	am, proud, myself, glad, officially, amazed, express, impressed, shocked, disappointed		0.0636683	0.00990567	0.0256104	0.101542		-0.0504913	0.0240144	-0.0884411	-0.0123951		-0.0212171	0.409586	-0.0592892	0.0169166
57	word, meaning, universe, noun, earth, form, english, term, greek, ancient		0.0423726	0.111334	0.0042594	0.0803628		-0.0146728	0.590117	-0.0527633	0.0234604		-0.0213495	0.407439	-0.0594212	0.0167842
394	kids, children, their, child, parents, parent, kid, adults, young, adult		0.0188708	0.546623	-0.0192631	0.0569499		-0.0611972	0.00550536	-0.0990861	-0.0231311		-0.021595	0.405223	-0.059666	0.0165386
357	store, buy, bought, coupons, coupon, dollar, target, shopping, worth, sale		-0.042886	0.104985	-0.0808738	-0.00477377		0.00307093	0.914216	-0.0350532	0.0411862		-0.0217837	0.396017	-0.059854	0.0163499
115	money, buy, spend, save, buying, using, earned, saving, extra, ibotta		-0.0210953	0.48956	-0.0591678	0.0170384		-0.0068398	0.820332	-0.0449481	0.0312884		-0.0218658	0.389619	-0.0599359	0.0162678
438	no, there, there's, reason, longer, idea, doubt, problem, wonder, joke		0.0165358	0.593128	-0.0215978	0.0546214		-0.0302748	0.198749	-0.068316	0.00785433		-0.0221918	0.382427	-0.0602609	0.0159417
272	copy, read, word, list, minute, friendship, takes, attention, count, wall		0.0324056	0.255626	-0.00572154	0.0704386		-0.0490246	0.0311257	-0.086982	-0.0109249		-0.0223442	0.38931	-0.0604128	0.0157893
390	by, followed, myself, side, surrounded, surprised, brought, stopped, attacked, amused		0.0488025	0.0558552	0.0107023	0.0867611		-0.0491473	0.0280711	-0.0871041	-0.0110479		-0.0229554	0.362674	-0.0610221	0.0151779
217	him, his, guy, told, gave, himself, mike, ran, kept, brayden		-0.000316487	0.988916	-0.0384361	0.037804		-0.0380401	0.0950549	-0.0760499	8e-05		-0.0233579	0.353334	-0.0614232	0.0147753
41	name, late, drink, letter, answer, calling, wear, animal, harder, middle		-0.00851976	0.79333	-0.0466247	0.0296099		-0.00484489	0.86843	-0.042957	0.0332813		-0.0233754	0.353334	-0.0614407	0.0147578
190	ever, best, thing, most, i've, seen, worst, greatest, cutest, coolest		-0.010416	0.750798	-0.0485168	0.027715		0.021631	0.39903	-0.0165026	0.0597018		-0.0233786	0.356461	-0.0614439	0.0147546
302	dog, dogs, puppy, toy, loves, toys, barking, likes, paw, wesley		-0.022135	0.465227	-0.0602042	0.0159986		-0.00653761	0.831863	-0.0446465	0.0315903		-0.0234453	0.35406	-0.0615103	0.0146879
67	write, writing, paper, read, wrote, letter, book, reading, words, letters		0.0504099	0.0481238	0.0123135	0.0883601		-0.0431903	0.0575636	-0.0811767	-0.00507866		-0.0237942	0.349182	-0.0618581	0.0143389
127	light, darkness, dark, shine, sun, beauty, joy, soul, bright, within		0.0799843	0.000737914	0.0419922	0.117745		-0.0526636	0.0178433	-0.0906017	-0.0145728		-0.0251334	0.315254	-0.0631929	0.0129991
83	look, cute, little, sweet, babies, omg, adorable, tiny, grown, awww		-0.0161627	0.616884	-0.0542493	0.0219709		-0.0314457	0.201391	-0.0694825	0.00668233		-0.0251526	0.340215	-0.063212	0.0129799
34	https://t.co, win, ):, retweeted, enter, chance, entered, contest, via, giveaway		-0.0617223	0.0122608	-0.099608	-0.023658		-0.00355086	0.903098	-0.0416653	0.0345739		-0.025867	0.294332	-0.063924	0.0122652
124	any, ideas, suggestions, advice, hint, takers, tips, puzzle, appreciated, helpful		-0.0331536	0.231237	-0.0711837	0.00497273		-0.0270852	0.257893	-0.065138	0.0110463		-0.026318	0.28392	-0.0643734	0.0118139
66	blood, hospital, prayers, doctor, surgery, pain, update, pressure, test, kidney		0.0131245	0.685002	-0.0250081	0.0512189		-0.0681534	0.00170588	-0.105998	-0.0301116		-0.0266901	0.28392	-0.0647442	0.0114416
294	brain, physically, mentally, dementia, emotionally, become, unable, slowly, worst, dies		0.036872	0.167284	-0.00124979	0.0748868		-0.0718124	0.00075125	-0.109632	-0.0337849		-0.0274123	0.25954	-0.065464	0.0107189
317	always, someone, friend, talk, share, needs, copy, listening, repost, suicide		-0.0111572	0.727974	-0.0492563	0.0269743		-0.015428	0.567412	-0.0535166	0.0227054		-0.0280561	0.249408	-0.0661054	0.0100748
437	another, yet, reason, here's, step, closer, double, zone, dust, successful		-0.0249659	0.401764	-0.0630259	0.0131667		-0.00736826	0.804569	-0.0454755	0.0307604		-0.0287889	0.231767	-0.0668356	0.0093414
469	political, society, human, social, culture, media, politics, common, based, opinion		0.120939	2.7e-07	0.0832023	0.158329		-0.0896469	5.21e-05	-0.127332	-0.0517036		-0.0289312	0.25954	-0.0669774	0.00919895
117	years, ago, few, months, weeks, couple, started, haven't, several, realized		-0.0055588	0.881647	-0.0436696	0.0325681		-0.0265886	0.271308	-0.0646431	0.0115432		-0.0292062	0.227129	-0.0672513	0.0089238
133	garden, flowers, plant, botanic, #chicago, flower, plants, #garden, tree, #bonsai		0.0208142	0.498264	-0.0173196	0.0588875		-0.0137646	0.615182	-0.0518575	0.0243682		-0.0294401	0.227129	-0.0674844	0.00868973
485	police, officer, officers, cops, shot, law, cop, killed, arrested, protest		0.0544974	0.0361461	0.0164115	0.0924255		-0.0532451	0.0212682	-0.0911801	-0.0151558		-0.0296521	0.239713	-0.0676956	0.00847754
216	totally, fact, here's, useless, ad, called, today's, company, commercial, named		-0.0188884	0.546368	-0.0569674	0.0192455		-0.0190382	0.470059	-0.0571168	0.0190957		-0.0297797	0.219509	-0.0678228	0.0083498
167	free, gift, earn, use, money, points, link, cash, cards, sign		0.0208853	0.492364	-0.0172485	0.0589584		-0.0586789	0.00729649	-0.0965829	-0.0206049		-0.0298205	0.215929	-0.0678634	0.00830894
224	cold, degrees, weather, outside, hot, heat, warm, winter, freezing, degree		-0.0603634	0.0148213	-0.0982574	-0.0222947		0.00128528	0.960273	-0.0368366	0.0394034		-0.0302581	0.206345	-0.0682994	0.007871
90	clean, laundry, house, cleaning, clothes, cleaned, dishes, room, kitchen, wash		-0.0242798	0.424106	-0.0623421	0.0138531		-0.0108048	0.704616	-0.0489047	0.0273265		-0.0309385	0.202297	-0.0689771	0.00719007
371	rip, mr, sad, george, missed, rest, peace, died, passed, todd		0.0411575	0.119542	0.00304224	0.0791534		-0.00824962	0.780225	-0.0463551	0.0298798		-0.0311604	0.195518	-0.0691983	0.0069679
420	email, send, message, text, sent, address, messages, sending, emails, contact		-0.0145465	0.638201	-0.0526374	0.0235866		-0.0443122	0.0490154	-0.0822933	-0.00620265		-0.0312496	0.189857	-0.0692871	0.00687865
382	computer, laptop, windows, screen, fix, internet, button, printer, machine, computers		-0.0552221	0.0269168	-0.0931461	-0.0171381		-0.00997719	0.728797	-0.048079	0.0281536		-0.0326682	0.17023	-0.0707002	0.00545863
383	hair, cut, ho, color, haircut, short, nails, makeup, salon, style		0.014551	0.650815	-0.0235821	0.0526418		-0.0537938	0.018283	-0.0917258	-0.015706		-0.0333922	0.171245	-0.0714213	0.00473388
269	hot, air, smell, bath, smells, fresh, tub, bubble, shower, body		0.000721892	0.976372	-0.0373992	0.0388409		-0.0078459	0.794569	-0.0459522	0.0302832		-0.0345773	0.142578	-0.0726016	0.00354745
343	been, visited, tattoo, gotten, gone, rode, watched, caught, grand, laughed		-0.0281375	0.325876	-0.0661865	0.00999329		-0.0230148	0.358306	-0.0610812	0.0151185		-0.0345875	0.137987	-0.0726118	0.00353725
118	morning, bed, early, sleep, woke, wake, alarm, clock, late, slept		-0.0285421	0.327967	-0.0665897	0.00958834		-0.0336821	0.155364	-0.0717101	0.00444364		-0.0352263	0.138291	-0.073248	0.00289762
72	minutes, 30, 10, 20, 15, few, seconds, 45, hours, mins		-0.0379523	0.157642	-0.0759625	0.000167948		0.0107638	0.703834	-0.0273675	0.0488638		-0.0352418	0.13177	-0.0732634	0.0028821
292	i'm, don't, sorry, doesn't, care, mean, anymore, mad, hurt, apologize		-0.00747907	0.826885	-0.0455861	0.0306497		-0.000349848	0.989605	-0.0384694	0.0377707		-0.0354591	0.129182	-0.0734798	0.00266452
49	little, bit, guy, man, lil, tiny, wee, handsome, helps, buddy		-0.011953	0.705784	-0.0500503	0.0261789		-0.0357469	0.122596	-0.0737664	0.00237643		-0.0356246	0.129182	-0.0736447	0.0024988
346	miles, million, 000, 100, total, per, minutes, calories, average, 200		-0.0161498	0.614821	-0.0542365	0.0219837		-0.00158432	0.954529	-0.039702	0.0365379		-0.0362531	0.134992	-0.0742705	0.00186951
122	next, week, year, i'll, month, end, won't, maybe, soon, hopefully		-0.0494807	0.0508849	-0.0874358	-0.0113821		-0.039829	0.080278	-0.0778309	-0.00171156		-0.0370236	0.108465	-0.0750377	0.00109801
388	waiting, here, fingers, line, crossed, sitting, cross, patiently, keeping, finish		-0.00104926	0.971432	-0.0391677	0.0370723		-0.0220388	0.388026	-0.0601083	0.0160948		-0.0379299	0.101999	-0.0759402	0.000190378
19	car, truck, cars, drive, tires, oil, fixed, engine, shop, fix		-0.022877	0.457807	-0.0609439	0.0152563		-0.0216899	0.39903	-0.0597605	0.0164437		-0.0384952	0.0989702	-0.076503	-0.000375747
264	makes, sense, make, difference, between, common, humor, doesn't, anne, fill		-0.0293473	0.310616	-0.067392	0.00878256		-0.039974	0.0834384	-0.0779752	-0.00185675		-0.0385587	0.0983994	-0.0765662	-0.00043931
259	need, really, needs, vacation, seriously, nap, asap, serious, somebody, hurry		-0.0165859	0.593128	-0.0546714	0.0215478		-0.0425463	0.0603987	-0.0805357	-0.0044334		-0.039495	0.0847839	-0.0774983	-0.001377
440	movie, watching, watch, movies, watched, highly, recommend, scary, theater, yours		-0.065688	0.0080304	-0.103549	-0.0276371		0.0176944	0.507228	-0.0204395	0.0557768		-0.0409473	0.0757177	-0.0789441	-0.00283168
232	against, david, devil, king, evil, satan, israel, enemy, samuel, land		-0.0478701	0.0600129	-0.0858335	-0.00976787		-0.00271347	0.917681	-0.0408293	0.0354102		-0.0412672	0.0684062	-0.0792626	-0.00315212
448	didn't, parents, played, grew, ate, raised, drank, weren't, rode, generation		-0.0379368	0.157647	-0.0759471	0.000183463		-0.0253627	0.303128	-0.0634214	0.0127697		-0.0422687	0.0627595	-0.0802595	-0.0041554
280	every, time, single, minute, gets, happens, second, within, sundays, saturdays		-0.00316134	0.934642	-0.0412764	0.0349629		-0.0288683	0.222909	-0.0669147	0.00926196		-0.0425967	0.0586019	-0.0805859	-0.0044839
306	anyone, does, else, anybody, mean, wondering, case, borrow, remind, notice		0.0282012	0.325784	-0.00992954	0.06625		-0.0498736	0.0246895	-0.0878267	-0.0117759		-0.0439674	0.0495725	-0.0819501	-0.00585714
251	job, interview, position, jobs, training, interviews, applied, applications, hired, offer		-0.0348592	0.202485	-0.0728824	0.00326522		-0.0411374	0.0709498	-0.0791334	-0.00302213		-0.0444682	0.0475094	-0.0824485	-0.00635898
58	road, traffic, drive, driving, roads, bridge, miles, route, stuck, street		0.0188856	0.546179	-0.0192483	0.0569646		-0.0437888	0.0524939	-0.0817723	-0.00567819		-0.0456985	0.040769	-0.0836728	-0.00759169
137	an, hour, half, extra, spent, nap, delay, 1/2, hr, daylight		-0.0310679	0.27346	-0.0691061	0.00706049		-0.0369409	0.107455	-0.0749554	0.00118082		-0.0466368	0.036424	-0.0846064	-0.00853192
385	water, power, hot, fix, heat, air, fixed, roof, ac, heater		-0.0312383	0.276144	-0.0692758	0.00688996		-0.0249678	0.319086	-0.0630278	0.0131648		-0.0466862	0.0392876	-0.0846556	-0.00858145
202	black, white, racist, color, race, racism, african, skin, american, history		-0.000978617	0.971432	-0.0390972	0.0371428		-0.0605856	0.00533838	-0.0984783	-0.0225176		-0.0468341	0.0350778	-0.0848027	-0.00872963
455	shit, ass, bitch, ain't, fuck, nigga, yo, ya, cause, wanna		-0.0130204	0.695588	-0.0511151	0.0251121		-0.077491	0.00045903	-0.115271	-0.0394876		-0.0477852	0.0392876	-0.085749	-0.00968277
291	read, cancer, post, end, fighting, write, honor, died, body, paste		-0.0381273	0.15382	-0.0761366	-7.22e-06		-0.0650541	0.00252372	-0.102919	-0.027001		-0.048096	0.0297159	-0.0860582	-0.00999426
358	i'm, bored, glad, ed, red, bo, bore, ored, bor, guessing		-0.00934306	0.774654	-0.0474462	0.0287872		-0.0562679	0.0104165	-0.094186	-0.0181869		-0.0481937	0.0297159	-0.0861554	-0.0100922
377	virus, coronavirus, covid-19, masks, pandemic, social, workers, closed, flu, mask		0.00829505	0.802567	-0.0298344	0.0464004		-0.0538049	0.0166696	-0.0917368	-0.0157171		-0.0488513	0.0297159	-0.0868097	-0.0107513
161	or, either, whether, decide, maybe, both, whatever, question, decisions, debating		-0.0013574	0.966708	-0.0394754	0.0367645		-0.0572997	0.00884615	-0.0952118	-0.0192216		-0.0488848	0.0270107	-0.086843	-0.0107848
51	app, download, free, sent, video, iphone, using, player, message, minimum		-0.0572061	0.0202337	-0.0951187	-0.0191278		0.00367342	0.902779	-0.0344514	0.0417876		-0.0489859	0.0268952	-0.0869436	-0.0108862
468	anyone, wants, wanna, join, hang, anybody, who's, interested, tickets, ticket		-0.0147094	0.638201	-0.0527999	0.0234237		-0.0466324	0.0388747	-0.0846021	-0.00852756		-0.0500274	0.0247251	-0.0879796	-0.0119301
250	many, there, things, different, times, reasons, ways, places, aren't, kinds		0.0320609	0.255626	-0.00606655	0.0700953		-0.0511836	0.0223454	-0.0891297	-0.0130891		-0.0501892	0.0243638	-0.0881406	-0.0120923
495	red, blue, color, green, white, black, pink, purple, yellow, hair		0.012263	0.699377	-0.0258691	0.0503595		-0.0128706	0.642547	-0.0509657	0.0252618		-0.0502883	0.0230145	-0.0882392	-0.0121916
424	aren't, secret, heads, penny, keeping, difficult, mental, stole, where's, twinkle		0.0244935	0.411184	-0.0136393	0.0625552		-0.027777	0.244109	-0.0658274	0.010354		-0.0510073	0.0203758	-0.0889544	-0.0129124
219	plexus, body, healthy, health, energy, products, weight, skin, fat, diet		-0.00412877	0.915044	-0.0422422	0.0339966		-0.0462305	0.0388747	-0.0842022	-0.00812482		-0.0514099	0.0192212	-0.0893549	-0.013316
121	found, find, lost, tire, forgot, flat, keys, purse, missing, broke		-0.0198162	0.520716	-0.0578925	0.0183177		-0.0383133	0.0931107	-0.0763218	-0.000193495		-0.0518843	0.0183983	-0.0898267	-0.0137916
1	came, saw, looked, walked, turned, sat, felt, ran, stopped, stood		0.047519	0.0644473	0.00941603	0.0854842		-0.0790509	0.0001989	-0.116819	-0.0410546		-0.0521618	0.0183524	-0.0901026	-0.0140697
144	than, better, nothing, rather, worse, couldn't, i'd, bigger, happier, smarter		-0.0150726	0.63002	-0.0531621	0.0230607		-0.0521316	0.0204656	-0.0900727	-0.0140395		-0.0531067	0.0171927	-0.0910424	-0.0150171
82	tax, pay, money, taxes, insurance, government, dollars, income, jobs, health		-0.000976692	0.971432	-0.0390953	0.0371447		-0.0639474	0.00551506	-0.101819	-0.0258905		-0.0531924	0.0228063	-0.0911277	-0.015103
474	page, facebook, click, link, check, fb, twitter, follow, top, posts		-0.0365904	0.177258	-0.0746064	0.00153178		0.0032815	0.910477	-0.0348429	0.0413964		-0.0537061	0.0153217	-0.0916385	-0.015618
166	anyone, help, please, let, any, interested, message, send, willing, appreciate		0.00417064	0.915044	-0.0339548	0.042284		-0.0587075	0.00764516	-0.0966113	-0.0206336		-0.0538488	0.0147726	-0.0917805	-0.0157612
450	country, christian, religion, against, freedom, agree, religious, america, christians, liberal		0.0815891	0.000866834	0.0436047	0.119338		-0.0834916	0.000142487	-0.121226	-0.0455165		-0.053907	0.0183983	-0.0918383	-0.0158194
441	too, much, way, fast, late, bad, early, growing, shabby, entirely		-0.0215538	0.485308	-0.0596248	0.0165799		-0.0327782	0.165119	-0.0708098	0.00534849		-0.0542362	0.014316	-0.0921657	-0.0161495
152	past, future, live, let, present, move, learn, forget, die, control		0.0497888	0.0522965	0.0116909	0.0877423		-0.0839736	8.18e-05	-0.121704	-0.0460008		-0.0547848	0.0133859	-0.0927112	-0.0166996
320	paper, toilet, use, hands, bathroom, hand, wash, clean, soap, towel		-0.0253727	0.395322	-0.0634314	0.0127597		-0.0377648	0.0971023	-0.0757758	0.000355712		-0.0555149	0.0111312	-0.0934372	-0.0174318
478	how, feel, learn, exactly, handle, explain, relate, adhd, react, behave		0.0163968	0.599233	-0.0217369	0.0544828		-0.091616	1.42e-05	-0.129284	-0.0536834		-0.055654	0.0117017	-0.0935756	-0.0175713
327	tired, bed, ready, nap, exhausted, ugh, sleepy, sooo, soooo, hungry		-0.0353545	0.214451	-0.0733756	0.0027693		-0.0568686	0.0127221	-0.0947832	-0.0187893		-0.0563274	0.0130755	-0.0942451	-0.0182465
270	bank, card, account, credit, service, customer, company, mail, email, sent		0.00767829	0.826885	-0.0304507	0.0457849		-0.0482801	0.0372519	-0.0862414	-0.0101788		-0.0569803	0.0118281	-0.0948942	-0.0189013
463	been, i've, days, few, past, weeks, since, couple, months, haven't		-0.00241624	0.947814	-0.0405325	0.0357071		-0.0503509	0.0231577	-0.0883015	-0.0122544		-0.0570958	0.00894873	-0.095009	-0.0190171
157	read, article, interesting, story, reading, worth, id, php, bible, sharing		-0.00397044	0.919536	-0.0420841	0.0341548		-0.0174354	0.521372	-0.0555185	0.0206984		-0.0573396	0.0104303	-0.0952515	-0.0192617
256	dog, dogs, pet, animal, animals, rescue, shelter, pets, cats, cat		0.00730161	0.828776	-0.030827	0.045409		-0.0637687	0.00369109	-0.101642	-0.0257112		-0.057487	0.0092649	-0.095398	-0.0194095
94	hours, sleep, 24, hour, 12, hrs, shift, spent, 1/2, slept		-0.0436962	0.0990422	-0.0816802	-0.00558544		-0.0301251	0.203586	-0.0681668	0.00800415		-0.0576332	0.00895613	-0.0955433	-0.0195561
79	make, choose, choice, own, decisions, decision, choices, yourself, mistakes, mistake		0.0724442	0.00249323	0.0344192	0.11026		-0.104626	5.86e-07	-0.142179	-0.0667726		-0.0581712	0.00848804	-0.0960782	-0.0200957
24	facebook, friend, fb, account, request, message, accept, hacked, requests, profile		-0.0127277	0.695588	-0.0508231	0.0254047		-0.0636709	0.00392762	-0.101545	-0.0256131		-0.0587782	0.0083953	-0.0966816	-0.0207046
436	class, test, classes, math, final, exam, semester, study, studying, quiz		0.0158275	0.620143	-0.022306	0.053915		-0.062868	0.00539285	-0.100747	-0.0248074		-0.0601466	0.00816332	-0.0980418	-0.0220771
173	im, its, dont, cant, gonna, ive, thats, didnt, alot, ill		0.0241707	0.450168	-0.0139622	0.0622334		-0.0870846	9.54e-05	-0.12479	-0.0491277		-0.0607113	0.00882436	-0.0986031	-0.0226436
367	oh, yeah, hell, ooo, yea, yes, uh, boy, gosh, goodness		-0.0181411	0.568413	-0.0562222	0.0199928		-0.0547488	0.0152706	-0.0926755	-0.0166636		-0.0608879	0.00623054	-0.0987787	-0.0228209
263	did, where, school, yes, high, nope, senior, band, prom, 18		-0.0275885	0.337172	-0.0656395	0.0105427		-0.0511873	0.0211395	-0.0891335	-0.0130928		-0.0611257	0.00486309	-0.099015	-0.0230594
304	around, walking, walk, running, corner, turn, town, street, neighborhood, wrap		-0.026325	0.372042	-0.0643804	0.0118069		-0.0677824	0.00164703	-0.10563	-0.0297392		-0.0612801	0.00486543	-0.0991684	-0.0232142
387	hear, sound, voice, loud, music, hearing, heard, noise, sounds, listening		0.0743888	0.00178978	0.0363719	0.112191		-0.0880845	3.11e-05	-0.125782	-0.0501328		-0.0615236	0.00486309	-0.0994105	-0.0234586
37	better, feeling, hope, hoping, feel, soon, hopefully, goes, gets, praying		-0.0407832	0.138919	-0.0787807	-0.00266727		-0.0741692	0.000788752	-0.111973	-0.0361513		-0.0615267	0.00642664	-0.0994136	-0.0234617
283	100, percent, 50, 99, 60, 80, 90, 55, 70, 40		-0.00460112	0.904431	-0.0427137	0.0335248		-0.030312	0.199797	-0.0683531	0.00781706		-0.0617026	0.00464222	-0.0995884	-0.0236381
170	pretty, sure, cool, sums, ann, tomes, accurate, beth, anthony, darn		-0.00227552	0.948544	-0.0403921	0.0358476		-0.042215	0.0632572	-0.080206	-0.00410158		-0.0623517	0.00419331	-0.100233	-0.0242893
182	eyes, eye, open, keep, glasses, close, blind, blink, mouth, vision		0.0473328	0.0644876	0.00922938	0.0852989		-0.0860439	4.43e-05	-0.123758	-0.0480815		-0.0631185	0.00358858	-0.100996	-0.0250587
196	sleep, asleep, awake, fall, bed, tired, wake, fell, wide, sleeping		-0.0032781	0.934642	-0.041393	0.0348463		-0.038647	0.091392	-0.0766541	-0.000527748		-0.0637475	0.00329802	-0.101621	-0.0256899
147	harry, potter, movie, batman, comic, con, captain, superman, movies, iron		-0.0250103	0.411184	-0.0630702	0.0131222		-0.0173152	0.521572	-0.0553987	0.0208186		-0.0651363	0.00314173	-0.103001	-0.0270835
86	name, status, lms, cute, date, middle, kiss, i'd, type, (:		0.0602934	0.0193972	0.0222244	0.0981877		-0.108373	5.52e-07	-0.14589	-0.0705439		-0.067666	0.00258335	-0.105514	-0.0296223
237	things, change, happen, sometimes, changes, fall, changing, changed, happens, positive		0.0650538	0.00862102	0.0270008	0.102919		-0.12665	1.11e-09	-0.163978	-0.0889595		-0.0678257	0.00175744	-0.105673	-0.0297826
222	were, became, lived, known, several, began, ended, recently, discovered, grew		0.0759353	0.00201676	0.037925	0.113726		-0.107067	6.9e-07	-0.144597	-0.0692293		-0.0678544	0.00243009	-0.105701	-0.0298114
160	see, let's, hope, goes, lets, we'll, happens, alright, activity, stays		-0.0378769	0.157642	-0.0758874	0.000243501		-0.0729986	0.000647123	-0.11081	-0.0349759		-0.0684186	0.0014453	-0.106262	-0.0303778
449	been, long, i've, since, haven't, waiting, we've, lately, you've, awhile		0.0252377	0.401764	-0.0128948	0.0632968		-0.094656	7.37e-06	-0.132299	-0.0567407		-0.068686	0.00151231	-0.106527	-0.0306462
311	favorite, color, owl, pizza, cried, holiday, shoes, brown, wine, wearing		-0.0863576	0.000261012	-0.124069	-0.0483969		-0.0310187	0.193231	-0.0690571	0.00710973		-0.0716721	0.000866844	-0.109493	-0.033644
384	hate, really, :(, ugh, blah, sucks, sick, suck, :/, hates		-0.0164288	0.605189	-0.0545147	0.0217049		-0.0673747	0.00267148	-0.105225	-0.02933		-0.0725637	0.00107106	-0.110378	-0.0345392
103	support, copy, paste, problems, ask, kind, issues, cares, ones, understand		0.0173789	0.590051	-0.0207549	0.0554622		-0.0973654	5.42e-06	-0.134984	-0.0594661		-0.0727075	0.000866844	-0.110521	-0.0346836
177	driving, car, drive, driver, license, bus, drivers, speed, road, turn		-0.0298715	0.298644	-0.0679142	0.00825794		-0.0600742	0.00637586	-0.0979699	-0.0220045		-0.0730705	0.000659529	-0.110882	-0.035048
155	ha, lol, guess, haha, couldn't, :p, sorry, ;), resist, yep		0.0116639	0.717233	-0.0264679	0.0497619		-0.0709783	0.0010812	-0.108804	-0.0329474		-0.0734443	0.000659529	-0.111253	-0.0354235
413	yes, no, favorite, rode, answers, ridden, hospital, watched, stayed, visited		-0.0600268	0.015622	-0.0979228	-0.021957		-0.0474639	0.0338207	-0.0854294	-0.00936079		-0.0735885	0.000523868	-0.111396	-0.0355682
3	car, home, drive, truck, stuck, ride, thru, driveway, driving, drove		-0.0587675	0.0175672	-0.096671	-0.0206938		-0.0561396	0.0104517	-0.0940583	-0.0180582		-0.0740394	0.000460305	-0.111844	-0.036021
45	favorite, yes, 12, 11, 13, 14, 16, 15, 18, 17		-0.0168288	0.590051	-0.0549136	0.0213049		-0.0634887	0.0033017	-0.101363	-0.0254302		-0.0742377	0.000447704	-0.112041	-0.0362201
130	health, mental, problem, problems, issues, anxiety, stress, depression, illness, physical		0.0916254	0.000102201	0.0536929	0.129294		-0.152317	1.56e-13	-0.189337	-0.114863		-0.0750105	0.000451999	-0.112808	-0.0369963
457	pain, knee, hurt, leg, foot, arm, hurts, ankle, neck, feet		0.0195157	0.527823	-0.0186182	0.0575929		-0.101485	1.01e-06	-0.139067	-0.0636109		-0.075423	0.000361144	-0.113218	-0.0374106
318	home, back, bye, coming, glad, heading, soon, leaving, vacation, headed		0.00915701	0.788407	-0.0289731	0.0472606		-0.0880598	4.17e-05	-0.125758	-0.050108		-0.076656	0.00039868	-0.114442	-0.0386489
123	throat, headache, cough, cold, sick, infection, sore, ear, nose, sinus		-0.0155678	0.614821	-0.053656	0.0225657		-0.0990234	2.14e-06	-0.136628	-0.0611341		-0.0776281	0.000248849	-0.115407	-0.0396253
35	however, likely, usually, effort, normally, tend, task, pace, frustrating, fairly		0.0421415	0.114715	0.0040279	0.0801328		-0.106859	3.98e-07	-0.14439	-0.0690197		-0.0787268	0.000239191	-0.116497	-0.040729
368	again, over, once, same, upon, twice, strikes, repeat, lifetime, expecting		-0.0408589	0.122057	-0.0788561	-0.00274315		-0.0723107	0.00075125	-0.110127	-0.0342851		-0.0791853	0.000188459	-0.116952	-0.0411895
194	disease, pain, struggle, ms, inside, fine, arthritis, lupus, daily, diabetes		-0.0130144	0.685002	-0.0511091	0.0251181		-0.101105	1.26e-06	-0.138691	-0.0632288		-0.0795133	0.000168887	-0.117278	-0.0415191
364	best, friend, ever, world, dear, mine, bestest, boyfriend, massey, partner		-0.00738384	0.828776	-0.0454911	0.0307449		-0.0600218	0.00697353	-0.0979178	-0.021952		-0.0797075	0.000210353	-0.117471	-0.0417142
428	dead, zombie, total, evil, ghost, halloween, american, horror, witch, scary		-0.0291849	0.310616	-0.0672302	0.00894505		-0.0423933	0.0632572	-0.0803835	-0.00428019		-0.0800449	0.000168787	-0.117805	-0.0420531
174	women, men, gay, sex, woman, female, male, sexual, rights, marriage		0.090685	0.000129577	0.0527473	0.128361		-0.132411	1.93e-10	-0.169675	-0.0947696		-0.081025	0.000147784	-0.118778	-0.0430378
180	game, playing, play, games, wii, video, mario, bowling, super, xbox		-0.0888263	0.000199457	-0.126518	-0.0508785		-0.0353143	0.13444	-0.0733357	0.00280948		-0.0811131	0.000165616	-0.118866	-0.0431264
105	more, than, anything, words, important, less, often, likely, imagine, created		0.0153767	0.625017	-0.0227567	0.0534654		-0.0728028	0.000802817	-0.110616	-0.0347793		-0.0817861	0.000138869	-0.119533	-0.0438026
461	they, their, them, themselves, they're, they've, heads, minds, faces, they'll		0.0321462	0.255626	-0.00598115	0.0701803		-0.109877	1.68e-07	-0.147379	-0.0720583		-0.0819373	0.000121518	-0.119683	-0.0439545
238	take, moment, care, taking, breath, realize, advantage, nap, granted, awkward		0.0159261	0.604324	-0.0222074	0.0540134		-0.100971	1.31e-06	-0.138557	-0.0630935		-0.086269	3.83e-05	-0.123981	-0.0483078
176	post, facebook, posting, posts, fb, comments, posted, picture, photo, pictures		0.0538106	0.0322861	0.0157228	0.0917424		-0.109088	1.52e-07	-0.146599	-0.0712647		-0.0868389	3.22e-05	-0.124547	-0.0488806
476	stop, laughing, crying, kid, sj, screaming, yelling, tears, literally, dying		-0.0107143	0.750798	-0.0488144	0.0274169		-0.126621	2.45e-09	-0.163949	-0.0889299		-0.0870299	5.69e-05	-0.124736	-0.0490726
467	ya, y'all, ain't, hey, gotta, em, smh, bout, yo, cuz		-0.0281398	0.327356	-0.0661889	0.00999095		-0.0666819	0.00197322	-0.104536	-0.0286346		-0.0870423	3.19e-05	-0.124748	-0.0490851
443	phone, internet, iphone, tv, cable, cell, service, verizon, phones, screen		-0.0594817	0.0175672	-0.0973809	-0.0214102		-0.0311257	0.191758	-0.0691637	0.00700268		-0.0879809	3.03e-05	-0.125679	-0.0500287
54	movie, film, movies, story, watched, disney, original, scene, films, action		-0.00247899	0.947814	-0.0405952	0.0356444		-0.0394356	0.091392	-0.0774392	-0.00131752		-0.088976	3.19e-05	-0.126666	-0.0510291
329	they, were, went, told, kept, weren't, showed, checked, waited, disappointed		0.003149	0.934642	-0.0349752	0.0412641		-0.0897613	1.99e-05	-0.127445	-0.0518185		-0.0893137	1.91e-05	-0.127001	-0.0513686
254	car, parking, lot, street, front, hit, road, truck, saw, side		-0.023117	0.450168	-0.0611831	0.0150163		-0.0833581	8.85e-05	-0.121093	-0.0453823		-0.090507	1.63e-05	-0.128185	-0.0525683
229	shit, fuck, fucking, ass, bitch, hell, damn, stupid, fuckin, dumb		-0.0235971	0.439366	-0.0616617	0.014536		-0.109306	1.75e-07	-0.146814	-0.071484		-0.0915895	1.31e-05	-0.129258	-0.0536568
473	would, thought, i'd, never, rather, knew, might, you'd, appreciate, wouldn't		0.00384792	0.919536	-0.0342772	0.0419618		-0.0873845	3.13e-05	-0.125088	-0.0494291		-0.0919301	9.67e-06	-0.129596	-0.0539993
481	said, asked, told, guy, called, wanted, looked, replied, boss, manager		0.0168828	0.590051	-0.0212509	0.0549674		-0.10796	1.89e-07	-0.145482	-0.0701289		-0.0951296	4.44e-06	-0.132768	-0.057217
23	question, answer, questions, ask, response, answered, following, below, asked, wrong		-0.0135581	0.669428	-0.0516515	0.0245746		-0.0914684	1.24e-05	-0.129138	-0.0535351		-0.0953661	4.18e-06	-0.133003	-0.0574549
30	phone, call, number, text, cell, calls, numbers, message, calling, answer		-0.0118893	0.705784	-0.0499867	0.0262426		-0.100335	1.53e-06	-0.137928	-0.0624539		-0.096479	3.57e-06	-0.134106	-0.0585743
301	sick, :(, stomach, flu, feeling, poor, fever, cold, ugh, shot		-0.0134666	0.685002	-0.0515602	0.0246661		-0.107087	6.49e-07	-0.144617	-0.06925		-0.0966262	7.08e-06	-0.134252	-0.0587224
31	who, those, people, care, ones, matter, themselves, aren't, cares, kinds		0.0789637	0.000861513	0.040967	0.116732		-0.144755	1.57e-12	-0.181872	-0.107227		-0.0971884	2.84e-06	-0.134809	-0.059288
427	lol, im, lmao, haha, omg, crazy, wow, thats, wtf, dude		0.00396359	0.92658	-0.0341616	0.0420773		-0.117814	1.75e-07	-0.155237	-0.0800534		-0.0976002	1.63e-05	-0.135217	-0.0597023
366	right, now, that's, yep, sounds, what's, yeah, exactly, yup, thats		-0.00233557	0.948544	-0.040452	0.0357877		-0.100151	2.66e-06	-0.137746	-0.0622692		-0.0990454	3.1e-06	-0.136649	-0.0611562
184	enough, far, away, long, close, lucky, pick, friendship, near, distance		0.0218934	0.466766	-0.0162401	0.0599634		-0.129283	3.01e-10	-0.166582	-0.0916141		-0.0990528	1.72e-06	-0.136657	-0.0611637
112	wish, could, would, wishing, wishes, knew, :/, lived, hurry, closer		-0.0750876	0.00163292	-0.112885	-0.0370737		-0.0888067	2.7e-05	-0.126499	-0.0508588		-0.0995365	1.81e-06	-0.137136	-0.0616504
454	should, maybe, think, i'll, might, try, probably, thinking, interesting, hmmm		0.0171704	0.590051	-0.0209633	0.0552543		-0.111588	1.4e-07	-0.149074	-0.0737816		-0.0999884	2.26e-06	-0.137584	-0.0621051
372	feel, better, feeling, getting, myself, starting, feels, normal, slowly, felt		-0.0087865	0.800722	-0.0468908	0.0293434		-0.129691	2.45e-09	-0.166986	-0.092026		-0.100401	4.67e-06	-0.137993	-0.0625205
163	can't, even, though, believe, without, stand, handle, anymore, imagine, cannot		-0.00590099	0.881578	-0.0440111	0.0322263		-0.115798	9.29e-08	-0.153241	-0.0780219		-0.101223	3e-06	-0.138808	-0.0633478
108	how, much, many, wonder, oh, times, forgot, missed, realize, wondering		0.0242583	0.424262	-0.0138746	0.0623207		-0.12448	2.44e-09	-0.161832	-0.0867713		-0.102212	1.13e-06	-0.139787	-0.0643424
305	about, talking, thinking, talk, talked, worried, conversation, ralph, telling, waldo		0.0218545	0.476485	-0.0162791	0.0599246		-0.114099	5.18e-08	-0.15156	-0.0763112		-0.102392	1.04e-06	-0.139965	-0.0645235
63	truth, tell, lie, lies, told, telling, lying, honest, trust, speak		0.0767789	0.00133111	0.0387724	0.114564		-0.149197	5.51e-13	-0.186257	-0.111712		-0.10344	7.73e-07	-0.141004	-0.0655787
42	good, bad, news, thing, times, pretty, idea, feels, mood, terrible		-0.00585757	0.875551	-0.0439678	0.0322697		-0.0940867	7.53e-06	-0.131734	-0.0561681		-0.103832	6.32e-07	-0.141392	-0.0659731
162	thank, thanks, support, helped, appreciate, helping, special, grateful, truly, huge		0.0589533	0.0202337	0.0208802	0.0968557		-0.12968	9.03e-10	-0.166975	-0.092015		-0.104015	1.08e-06	-0.141573	-0.0661568
125	it's, isn't, easy, okay, thinks, absolutely, insane, tells, waking, impossible		0.00525404	0.893301	-0.0328726	0.0433654		-0.0847249	7.82e-05	-0.122449	-0.0467558		-0.104381	7.4e-07	-0.141936	-0.0665259
354	says, guy, goes, comes, asks, gets, walks, wife, starts, turns		0.0561916	0.0271588	0.0181104	0.0941101		-0.130306	5.96e-10	-0.167594	-0.0926464		-0.106519	5.07e-07	-0.144054	-0.0686776
422	god, us, faith, trust, plan, god's, bible, lives, prayer, control		0.0589762	0.0202337	0.0209031	0.0968784		-0.133208	2.86e-10	-0.170462	-0.0955729		-0.106738	5.39e-07	-0.144271	-0.0688979
191	gonna, sleep, guess, bed, i'll, im, try, gotta, ill, hopefully		-0.040381	0.167189	-0.0783804	-0.00226442		-0.115488	3.4e-07	-0.152935	-0.0777105		-0.106887	2.23e-06	-0.144418	-0.069048
18	eyes, hold, inside, hands, deep, stand, breath, feet, falling, holding		0.0542907	0.0334193	0.0162042	0.0922199		-0.144396	4.09e-12	-0.181517	-0.106864		-0.108378	2.61e-07	-0.145896	-0.0705499
496	than, more, less, longer, bigger, harder, expected, easier, usual, faster		0.0184083	0.556681	-0.0197256	0.0564887		-0.0785782	0.00023858	-0.11635	-0.0405797		-0.10851	1.97e-07	-0.146026	-0.0706818
195	favorite, what's, child, exactly, questions, tall, color, write, anywhere, trouble		-0.0579071	0.0200959	-0.0958157	-0.0198308		-0.0886267	2.81e-05	-0.12632	-0.0506778		-0.111299	8.31e-08	-0.148788	-0.0734911
336	trying, keep, myself, figure, hard, mind, keeps, busy, telling, moving		-0.0138112	0.67195	-0.0519039	0.0243217		-0.142651	1.05e-11	-0.179793	-0.105102		-0.117349	2.69e-08	-0.154776	-0.0795846
158	ur, dont, im, yu, ppl, shit, cuz, aint, cant, thats		0.0140596	0.657776	-0.0240733	0.0521517		-0.106643	3.8e-07	-0.144177	-0.0688027		-0.118857	1.06e-08	-0.156269	-0.0811046
53	surprise, must, random, happen, five, point, kindness, comment, offer, mood		0.0543562	0.0352293	0.0162699	0.092285		-0.13953	3.98e-11	-0.17671	-0.101952		-0.119307	1.83e-08	-0.156714	-0.0815581
65	weird, kind, actually, bit, seems, quite, kinda, interesting, strange, odd		0.00725083	0.828776	-0.0308777	0.0453583		-0.108692	1.75e-07	-0.146206	-0.0708651		-0.120183	5.6e-09	-0.157581	-0.0824405
337	head, face, hand, nose, finger, mouth, cut, tongue, arm, foot		-0.00480786	0.904431	-0.04292	0.0333183		-0.12716	9.03e-10	-0.164483	-0.0894736		-0.121527	4.81e-09	-0.158911	-0.0837949
426	sometimes, cry, strong, hurt, tough, push, hurts, harder, gives, pull		0.0355759	0.220302	-0.00254755	0.0735962		-0.160909	7.1e-14	-0.197816	-0.123547		-0.121668	1.83e-08	-0.15905	-0.0839373
288	them, they, let, give, tell, they're, em, they'll, screw, collect		0.0514681	0.0481238	0.0133743	0.0894128		-0.143737	8.58e-12	-0.180866	-0.106199		-0.122199	7.1e-09	-0.159576	-0.0844726
93	now, right, left, confused, frustrated, rite, hating, pretend, liking, stressed		0.00172452	0.957951	-0.0363979	0.0398419		-0.127499	1.19e-09	-0.164818	-0.0898153		-0.122617	5e-09	-0.159989	-0.0848935
39	pay, money, attention, paid, bills, paying, bill, owe, rent, afford		-0.0302121	0.293638	-0.0682535	0.0079171		-0.12572	1.49e-09	-0.163059	-0.0880219		-0.12392	2.57e-09	-0.161278	-0.0862067
214	drug, drugs, smoke, smoking, alcohol, addiction, quit, weed, drink, drinking		0.038497	0.157647	0.000377479	0.0765047		-0.155897	8.1e-14	-0.192871	-0.118481		-0.126469	1.68e-09	-0.163799	-0.088777
419	others, yourself, judge, themselves, hurt, actions, respect, feelings, opinion, situation		0.0784736	0.00101294	0.0404747	0.116246		-0.182142	6.6e-19	-0.218743	-0.145029		-0.128969	5.59e-10	-0.166272	-0.0912978
407	like, nothing, looks, feels, seems, look, yesterday, lot, says, there's		-0.0291043	0.34707	-0.0671498	0.0090258		-0.103951	2.93e-06	-0.141511	-0.0660933		-0.129079	4.32e-09	-0.16638	-0.0914084
207	want, go, don't, really, wanna, doesn't, leave, :(, dont, anymore		-0.0410581	0.133761	-0.0790544	-0.00294261		-0.108727	3.84e-07	-0.146241	-0.0709004		-0.129274	1.06e-09	-0.166574	-0.0916057
185	dr, doctor, appointment, office, waiting, doctors, appt, dentist, doctor's, doc		-0.0378719	0.170673	-0.0758824	0.000248525		-0.0918622	2.31e-05	-0.129529	-0.053931		-0.130339	8.76e-10	-0.167627	-0.0926798
84	like, looks, sounds, looked, idea, kinda, familiar, smells, sounded, hmmm		-0.0540786	0.034168	-0.0920089	-0.0159915		-0.0871993	4.65e-05	-0.124904	-0.0492429		-0.131768	3.09e-10	-0.169039	-0.0941205
97	someone, person, yourself, kind, others, respect, kindness, trust, treat, relationship		0.0456289	0.0931863	0.00752193	0.0836035		-0.147314	3.64e-12	-0.184398	-0.10981		-0.132507	4.94e-10	-0.169769	-0.0948659
143	when, you're, moment, happens, realize, you've, comes, welcome, means, they're		0.00924643	0.788663	-0.0288838	0.0473498		-0.138869	1.26e-10	-0.176057	-0.101285		-0.136079	3.09e-10	-0.1733	-0.0984694
342	were, didn't, knew, wasn't, felt, liked, looked, seemed, weren't, hated		0.0370952	0.167284	-0.00102627	0.0751091		-0.159376	8.03e-15	-0.196303	-0.121997		-0.14078	6.22e-12	-0.177945	-0.103214
488	do, can, nothing, else, anything, everything, doing, wrong, absolutely, nobody		0.0167521	0.597876	-0.0213816	0.0548372		-0.15916	2.93e-14	-0.19609	-0.121779		-0.142386	9.5e-12	-0.179532	-0.104835
446	i'm, sure, thinking, glad, tired, scared, nervous, afraid, kinda, confused		0.00570076	0.88901	-0.0324263	0.0438113		-0.148357	1.05e-11	-0.185429	-0.110864		-0.142685	6.54e-11	-0.179827	-0.105137
471	myself, alone, felt, feelings, knowing, lately, scared, anxiety, depressed, emotions		0.0691173	0.00518454	0.0310791	0.106956		-0.206345	1.81e-23	-0.242557	-0.169559		-0.146892	1.64e-12	-0.183982	-0.109384
205	well, oh, guess, least, yeah, anyway, sucks, deserved, forgot, dang		-0.0396934	0.14547	-0.0776959	-0.00157575		-0.138804	3.51e-11	-0.175993	-0.101219		-0.146926	1.64e-12	-0.184015	-0.109419
201	always, you're, something, you'll, wrong, there's, you've, yourself, what's, happens		0.0210678	0.510971	-0.0170659	0.0591404		-0.162686	1.77e-14	-0.199569	-0.125343		-0.150951	9.98e-13	-0.187989	-0.113484
244	why, does, wondering, wonder, understand, reason, wonders, explain, reasons, seem		-0.0107587	0.750642	-0.0488587	0.0273726		-0.135882	1.2e-10	-0.173105	-0.0982709		-0.151556	4.56e-13	-0.188587	-0.114095
140	they, people, why, understand, dont, ppl, wonder, act, they're, realize		0.0229637	0.459481	-0.0151696	0.0610303		-0.174367	5.78e-17	-0.211084	-0.137158		-0.153801	1.62e-13	-0.190802	-0.116363
138	didn't, wasn't, wanted, couldn't, tried, wouldn't, decided, knew, realize, turned		-0.0262013	0.381547	-0.0642572	0.0119307		-0.148625	7.82e-13	-0.185693	-0.111135		-0.154578	7.05e-14	-0.191569	-0.117148
74	i'm, going, gonna, we're, ok, who's, what's, okay, alright, lie		-0.0155403	0.640573	-0.0536286	0.0225931		-0.146532	3.27e-11	-0.183626	-0.109021		-0.155209	1.6e-12	-0.192192	-0.117786
380	do, would, something, anything, i'd, letter, normally, nope, favor, minds		-0.0127314	0.695588	-0.0508268	0.025401		-0.145332	3.22e-12	-0.182441	-0.107809		-0.159283	1.53e-14	-0.196212	-0.121904
142	i'll, you're, cause, wanna, won't, you'll, ain't, there's, alone, you've		0.0226195	0.489717	-0.015514	0.0606872		-0.182456	5.83e-17	-0.219053	-0.145347		-0.162385	1.11e-13	-0.199271	-0.125039
76	when, someone, tell, ask, they're, happens, tells, somebody, expect, asks		0.00403459	0.919075	-0.0340907	0.0421482		-0.187164	1.51e-19	-0.223688	-0.150115		-0.172538	7.33e-17	-0.209281	-0.135308
221	yet, haven't, even, i've, since, already, though, hasn't, seen, gotten		-0.0244584	0.423889	-0.0625202	0.0136744		-0.149219	7.91e-13	-0.18628	-0.111735		-0.173805	4.04e-17	-0.21053	-0.13659
266	damn, shit, pissed, wtf, seriously, hell, fucking, ugh, mind, omg		-0.0268141	0.407463	-0.0648678	0.0113175		-0.199547	1.51e-19	-0.235873	-0.162664		-0.175019	2.07e-15	-0.211727	-0.137819
213	like, feel, makes, doesn't, feels, felt, crap, seem, sound, guilty		0.0108522	0.764707	-0.0272792	0.0489519		-0.181528	9.94e-16	-0.218139	-0.144407		-0.183005	4.13e-16	-0.219593	-0.145903
239	people, being, stop, stupid, tired, sick, seriously, drama, rude, crap		-0.0011826	0.971432	-0.0393009	0.0369391		-0.19936	7.38e-20	-0.235689	-0.162475		-0.185311	2.11e-17	-0.221864	-0.148238
274	guy, kind, they're, i'd, probably, wasn't, joke, weird, jeopardy, you'd		0.00373729	0.92671	-0.0343876	0.0418514		-0.180598	1.22e-17	-0.217222	-0.143465		-0.200768	7.21e-22	-0.237074	-0.163903
494	wrong, stupid, dumb, there's, what's, seriously, shame, smart, wtf, idiot		-0.0129072	0.695588	-0.0510021	0.0252253		-0.209845	1.81e-23	-0.245997	-0.173109		-0.206534	3.62e-23	-0.242743	-0.169751

## Sheet: SB3. T-test Model Comparisons
All features model's mean absolute residuals < Demographics only model's mean absolute residuals
All features model's mean absolute residuals < Language only model's mean absolute residuals
Language only model's mean absolute residuals < Demographics only model's mean absolute residuals
Degree of freedom = 2643 (2644-1)
t-statistics	psychological richness	subjective happiness	meaning in life
All vs Demo Only	-2.14753	-1.33742	-1.52957
All vs Lang Only	-4.6758	-7.83711	-7.08615
Lang Only vs Demo Only	-1.60612	-0.342823	-0.637198
p-value	psychological richness	subjective happiness	meaning in life
All vs Demo Only	0.0159209	0.0906005	0.063122
All vs Lang Only	1.53763e-06	3.31344e-15	8.80734e-13
Lang Only vs Demo Only	0.0541839	0.365879	0.262026

## Sheet: SB4. All LDA Themes
Theme	Examples	r	p	ci lower	ci upper
Psychological Richness Correlations
Positive Psych Richness Correlations
Interpersonal Topics	mind, others, human, yourself, become, peace, happiness, thoughts, joy, ourselves	0.136362	6.36e-10	0.098755	0.173579
Interpersonal Topics	each, others, together, lives, important, families, stories, ways, shared, difference	0.132174	4.15e-09	0.0945301	0.16944
Interpersonal Topics	please, help, share, sign, dear, someone, stop, save, petition, somebody	0.108166	2.85e-06	0.0703359	0.145685
Interpersonal Topics	those, lost, families, loved, ones, lives, prayers, sad, thoughts, pray	0.0910857	0.000178709	0.0531502	0.128759
Interpersonal Topics	who, those, people, care, ones, matter, themselves, aren't, cares, kinds	0.0789637	0.000861513	0.040967	0.116732
Interpersonal Topics	others, yourself, judge, themselves, hurt, actions, respect, feelings, opinion, situation	0.0784736	0.00101294	0.0404747	0.116246
Ideas and Concepts	personality, strong, intelligent, creative, beauty, smart, unique, perfectly, honest, deep	0.137889	5.65e-10	0.100296	0.175088
Ideas and Concepts	mind, others, human, yourself, become, peace, happiness, thoughts, joy, ourselves	0.136362	6.36e-10	0.098755	0.173579
Ideas and Concepts	political, society, human, social, culture, media, politics, common, based, opinion	0.120939	2.7e-07	0.0832023	0.158329
Ideas and Concepts	research, study, brain, stroke, disease, medical, according, percent, risk, science	0.0872053	0.00029105	0.049249	0.12491
Ideas and Concepts	light, darkness, dark, shine, sun, beauty, joy, soul, bright, within	0.0799843	0.000737914	0.0419922	0.117745
Reflection/Insight	each, others, together, lives, important, families, stories, ways, shared, difference	0.132174	4.15e-09	0.0945301	0.16944
Reflection/Insight	life, learned, learn, lesson, lessons, taught, learning, grateful, journey, mistakes	0.123803	1.93e-08	0.0860892	0.161162
Reflection/Insight	life, world, whole, real, living, makes, worth, simple, important, wouldn't	0.0970636	4.51e-05	0.0591625	0.134685
Reflection/Insight	were, became, lived, known, several, began, ended, recently, discovered, grew	0.0759353	0.00201676	0.037925	0.113726
Political and Social Issues	political, society, human, social, culture, media, politics, common, based, opinion	0.120939	2.7e-07	0.0832023	0.158329
Political and Social Issues	women, men, gay, sex, woman, female, male, sexual, rights, marriage	0.090685	0.000129577	0.0527473	0.128361
Political and Social Issues	country, christian, religion, against, freedom, agree, religious, america, christians, liberal	0.0815891	0.000866834	0.0436047	0.119338
Political and Social Issues	country, veterans, military, served, service, men, freedom, women, flag, serving	0.0621551	0.0175672	0.0240922	0.100038
Negative Affect	about, say, something, worry, talk, care, complain, talking, worried, complaining	0.11516	4.41e-07	0.0773794	0.15261
Negative Affect	heart, broken, tears, soul, pain, eyes, breaks, joy, hurt, attack	0.102069	6.95e-06	0.0641989	0.139646
Negative Affect	health, mental, problem, problems, issues, anxiety, stress, depression, illness, physical	0.0916254	0.000102201	0.0536929	0.129294
Negative Affect	those, lost, families, loved, ones, lives, prayers, sad, thoughts, pray	0.0910857	0.000178709	0.0531502	0.128759
Negative Affect	myself, alone, felt, feelings, knowing, lately, scared, anxiety, depressed, emotions	0.0691173	0.00518454	0.0310791	0.106956
God and Religion	god, spirit, which, christ, lord, jesus, spiritual, holy, shall, unto	0.0826903	0.000582548	0.0447112	0.120431
God and Religion	country, christian, religion, against, freedom, agree, religious, america, christians, liberal	0.0815891	0.000866834	0.0436047	0.119338
God and Religion	him, god, reflection, jesus, word, god's, spirit, faith, pray, relationship	0.0809711	0.000720753	0.0429837	0.118725
Gender and Sexuality	man, woman, men, women, young, perfect, ladies, sexy, grow, marry	0.0929923	7.14e-05	0.0550675	0.130649
Gender and Sexuality	women, men, gay, sex, woman, female, male, sexual, rights, marriage	0.090685	0.000129577	0.0527473	0.128361
Stand Alone: Positive Valence and Affect	an, amazing, awesome, such, job, incredible, experience, absolutely, truly, opportunity	0.0804952	0.000720753	0.0425055	0.118252
Stand Alone: Past Tense	has, been, gone, since, changed, we've, begun, age, officially, taken	0.0868154	0.00021515	0.0488571	0.124523
Stand Alone: Honesty	truth, tell, lie, lies, told, telling, lying, honest, trust, speak	0.0767789	0.00133111	0.0387724	0.114564
Stand Alone: Clothing	wear, wearing, shoes, shirt, pants, pair, dress, clothes, size, jeans	0.108375	2.71e-06	0.0705464	0.145892
Stand Alone: Work	work, hard, working, job, boss, office, worked, workers, paid, desk	0.10623	3.95e-06	0.0683868	0.143768
Stand Alone: Decisions	make, choose, choice, own, decisions, decision, choices, yourself, mistakes, mistake	0.0724442	0.00249323	0.0344192	0.11026
Stand Alone: Language	words, word, speak, english, language, spanish, speaking, learn, speaks, describe	0.0693338	0.00449464	0.0312965	0.107171
Stand Alone: Change	things, change, happen, sometimes, changes, fall, changing, changed, happens, positive	0.0650538	0.00862102	0.0270008	0.102919
Unclear Interpretation	as, well, long, soon, possible, might, usual, hell, nearly, twice	0.0857945	0.00029105	0.0478308	0.123511
Unclear Interpretation	don't, know, care, didn't, forget, anymore, worry, what's, judge, bother	0.0725946	0.00241838	0.0345702	0.110409
Negative Psych Richness Correlations
Leisure and Entertainment	game, playing, play, games, wii, video, mario, bowling, super, xbox	-0.0888263	0.000199457	-0.126518	-0.0508785
Leisure and Entertainment	game, soccer, football, team, baseball, play, season, practice, basketball, games	-0.0887458	0.000172543	-0.126438	-0.0507976
Leisure and Entertainment	game, win, hockey, team, usa, cup, vs, nba, soccer, won	-0.0816906	0.000861513	-0.119439	-0.0437066
Leisure and Entertainment	game, baseball, win, cubs, sox, series, red, yankees, team, fans	-0.0769786	0.00163292	-0.114762	-0.0389729
Leisure and Entertainment	weekend, week, long, busy, ready, glad, friday, monday, ahead, relaxing	-0.0761352	0.00149101	-0.113925	-0.0381258
Leisure and Entertainment	play, game, playing, games, golf, ball, played, video, course, cards	-0.07365	0.00201472	-0.111457	-0.03563
Leisure and Entertainment	game, football, win, team, nfl, fans, fan, eagles, bowl, super	-0.0736876	0.00308261	-0.111494	-0.0356677
Leisure and Entertainment	movie, watching, watch, movies, watched, highly, recommend, scary, theater, yours	-0.065688	0.0080304	-0.103549	-0.0276371
Leisure and Entertainment	go, let's, lets, game, whoop, pack, ahead, steelers, giants, packers	-0.0660477	0.0080304	-0.103906	-0.0279981
Leisure and Entertainment	game, football, win, state, team, basketball, beat, vs, college, against	-0.0679008	0.00629738	-0.105747	-0.029858
Celebration and Gathering	happy, birthday, hope, miss, sister, wish, wishing, heaven, celebrate, birthdays	-0.0764708	0.00163292	-0.114258	-0.0384628
Celebration and Gathering	birthday, party, celebrating, cake, early, bday, dinner, present, celebrate, celebration	-0.0702444	0.00376405	-0.108075	-0.0322106
Stand Alone: Weather	snow, winter, weather, inches, cold, storm, rain, ice, snowing, spring	-0.0768391	0.00116563	-0.114623	-0.0388329
Stand Alone: Reflection/Insight	life, short, forget, ones, yourself, laugh, drama, waste, treat, positive	-0.0693451	0.0051578	-0.107182	-0.0313078
Stand Alone: Dates	hall, html, fame, 2012, 2011, brad, doug, kelsey, 2013, 2010	-0.065733	0.00718436	-0.103593	-0.0276823
Stand Alone: Social Media	http://instagr.am, hee, #tbt, #love, #family, #dogsofinstagram, #momsurvivingchaos, tee, mama, jackie	-0.0643294	0.00877906	-0.102199	-0.0262737
Miscelleneous	favorite, color, owl, pizza, cried, holiday, shoes, brown, wine, wearing	-0.0863576	0.000261012	-0.124069	-0.0483969
Stand Alone: Time	work, week, off, days, next, vacation, monday, tuesday, starts, thursday	-0.0790516	0.000866834	-0.11682	-0.0410553
Stand Alone: Wish	wish, could, would, wishing, wishes, knew, :/, lived, hurry, closer	-0.0750876	0.00163292	-0.112885	-0.0370737
Miscelleneous	tickets, won, ticket, win, lottery, seats, prize, buy, bought, winner	-0.0640257	0.00916474	-0.101897	-0.0259691
Meaning Correlations
Positive Meaning Correlations
Education	college, proud, university, students, student, award, congratulations, program, degree, graduate	0.113515	3.62e-08	0.0757229	0.150982
Education	school, kids, camp, summer, kiddos, teacher, preschool, daycare, boot, kindergarten	0.101389	1.46e-06	0.0635149	0.138972
Education	school, high, class, middle, senior, college, graduation, elementary, junior, reunion	0.100676	1.28e-06	0.0627972	0.138266
Education	school, teacher, students, teachers, class, student, education, teaching, schools, teach	0.0991066	1.72e-06	0.0612178	0.13671
Education	grade, first, school, 1st, 2nd, 5th, 3rd, 4th, class, 8th	0.0654803	0.00258335	0.0274287	0.103342
Gratitude	am, thankful, family, blessed, wonderful, grateful, thanksgiving, truly, husband, lucky	0.130353	1.04e-09	0.0926937	0.16764
Gratitude	beautiful, amazing, daughter, most, wonderful, such, absolutely, lovely, wife, lucky	0.123917	6.55e-09	0.0862046	0.161276
Gratitude	thanks, visit, wonderful, dad, aunt, uncle, enjoyed, cousin, cousins, visiting	0.115719	7.01e-08	0.077943	0.153164
Gratitude	best, dad, mom, amazing, father, mother, blessed, husband, father's, loving	0.112914	7.71e-08	0.0751172	0.150387
Gratitude	peace, blessings, joy, grace, faith, power, god's, strength, presence, praise	0.109208	1.2e-07	0.071385	0.146717
Gratitude	morning, good, everyone, hope, sunday, monday, blessed, saturday, positive, fb	0.105682	4.17e-07	0.067835	0.143225
Gratitude	god, bless, church, blessed, candace, blessing, service, pray, praise, blessings	0.101914	1.11e-06	0.0640427	0.139492
Gratitude	thank, god, goodness, lord, fam, blessed, :d, #teamtyni, bless, amen	0.0866411	3.57e-05	0.0486818	0.12435
Gratitude	thank, birthday, everyone, wishes, thanks, special, wonderful, blessed, appreciate, truly	0.0797357	0.000220784	0.0417425	0.117499
Gratitude	thanks, birthday, everyone, wishes, thank, great, wonderful, bday, everybody, wished	0.0651505	0.00270142	0.0270978	0.103015
Positive Valence and Affect	am, thankful, family, blessed, wonderful, grateful, thanksgiving, truly, husband, lucky	0.130353	1.04e-09	0.0926937	0.16764
Positive Valence and Affect	great, had, friends, weekend, wonderful, food, such, lots, evening, company	0.127199	1.31e-09	0.0895134	0.164522
Positive Valence and Affect	beautiful, amazing, daughter, most, wonderful, such, absolutely, lovely, wife, lucky	0.123917	6.55e-09	0.0862046	0.161276
Positive Valence and Affect	thanks, visit, wonderful, dad, aunt, uncle, enjoyed, cousin, cousins, visiting	0.115719	7.01e-08	0.077943	0.153164
Positive Valence and Affect	happy, birthday, girl, baby, beautiful, proud, sweet, ago, young, joy	0.112515	1.75e-07	0.0747158	0.149992
Positive Valence and Affect	best, dad, mom, amazing, father, mother, blessed, husband, father's, loving	0.112914	7.71e-08	0.0751172	0.150387
Positive Valence and Affect	peace, blessings, joy, grace, faith, power, god's, strength, presence, praise	0.109208	1.2e-07	0.071385	0.146717
Positive Valence and Affect	happy, birthday, anniversary, celebrating, wedding, husband, celebrate, dad, parents, 50th	0.104092	8.43e-07	0.0662349	0.14165
Positive Valence and Affect	an, amazing, awesome, such, job, incredible, experience, absolutely, truly, opportunity	0.110552	9.58e-08	0.0727385	0.148048
Positive Valence and Affect	morning, good, everyone, hope, sunday, monday, blessed, saturday, positive, fb	0.105682	4.17e-07	0.067835	0.143225
Positive Valence and Affect	god, bless, church, blessed, candace, blessing, service, pray, praise, blessings	0.101914	1.11e-06	0.0640427	0.139492
Positive Valence and Affect	happy, thanksgiving, everyone, easter, family, valentine's, turkey, thankful, enjoy, valentines	0.0965321	4.12e-06	0.0586278	0.134158
Positive Valence and Affect	happy, everyone, 4th, july, weekend, friday, hope, safe, fireworks, fourth	0.0919613	1.09e-05	0.0540306	0.129627
Positive Valence and Affect	thank, god, goodness, lord, fam, blessed, :d, #teamtyni, bless, amen	0.0866411	3.57e-05	0.0486818	0.12435
Positive Valence and Affect	thank, birthday, everyone, wishes, thanks, special, wonderful, blessed, appreciate, truly	0.0797357	0.000220784	0.0417425	0.117499
Positive Valence and Affect	fun, had, much, having, blast, girls, lots, fair, tons, sooo	0.0836496	8.69e-05	0.0456752	0.121383
Positive Valence and Affect	thanks, birthday, everyone, wishes, thank, great, wonderful, bday, everybody, wished	0.0651505	0.00270142	0.0270978	0.103015
God and Religion	church, sunday, pastor, service, worship, baptist, bible, youth, group, ministry	0.118847	1.26e-08	0.0810941	0.156259
God and Religion	peace, blessings, joy, grace, faith, power, god's, strength, presence, praise	0.109208	1.2e-07	0.071385	0.146717
God and Religion	god, bless, church, blessed, candace, blessing, service, pray, praise, blessings	0.101914	1.11e-06	0.0640427	0.139492
God and Religion	christ, jesus, faith, grace, power, peace, patience, glory, philippians, knowledge	0.0944577	6.09e-06	0.0565412	0.132102
God and Religion	thank, god, goodness, lord, fam, blessed, :d, #teamtyni, bless, amen	0.0866411	3.57e-05	0.0486818	0.12435
God and Religion	miss, always, heaven, rest, loved, forever, missed, angel, peace, dad	0.0681908	0.00176552	0.0301492	0.106035
God and Religion	god, pray, please, prayer, lord, amen, jesus, bless, dear, prayers	0.0588321	0.00887112	0.0207586	0.0967352
God and Religion	god, christ, jesus, spirit, glory, son, according, death, power, unto	0.0594924	0.0069868	0.0214209	0.0973915
Family	am, thankful, family, blessed, wonderful, grateful, thanksgiving, truly, husband, lucky	0.130353	1.04e-09	0.0926937	0.16764
Family	beautiful, amazing, daughter, most, wonderful, such, absolutely, lovely, wife, lucky	0.123917	6.55e-09	0.0862046	0.161276
Family	thanks, visit, wonderful, dad, aunt, uncle, enjoyed, cousin, cousins, visiting	0.115719	7.01e-08	0.077943	0.153164
Family	happy, birthday, son, brother, boy, nephew, handsome, grandson, lil, oldest	0.115331	4.26e-08	0.0775518	0.152779
Family	happy, birthday, girl, baby, beautiful, proud, sweet, ago, young, joy	0.112515	1.75e-07	0.0747158	0.149992
Family	best, dad, mom, amazing, father, mother, blessed, husband, father's, loving	0.112914	7.71e-08	0.0751172	0.150387
Family	happy, birthday, anniversary, celebrating, wedding, husband, celebrate, dad, parents, 50th	0.104092	8.43e-07	0.0662349	0.14165
Family	school, kids, camp, summer, kiddos, teacher, preschool, daycare, boot, kindergarten	0.101389	1.46e-06	0.0635149	0.138972
Family	happy, thanksgiving, everyone, easter, family, valentine's, turkey, thankful, enjoy, valentines	0.0965321	4.12e-06	0.0586278	0.134158
Family	christmas, merry, family, everyone, eve, holiday, holidays, wishing, santa, celebrate	0.0815789	0.000147784	0.0435945	0.119328
Celebration and Gathering	happy, birthday, son, brother, boy, nephew, handsome, grandson, lil, oldest	0.115331	4.26e-08	0.0775518	0.152779
Celebration and Gathering	happy, birthday, girl, baby, beautiful, proud, sweet, ago, young, joy	0.112515	1.75e-07	0.0747158	0.149992
Celebration and Gathering	happy, birthday, anniversary, celebrating, wedding, husband, celebrate, dad, parents, 50th	0.104092	8.43e-07	0.0662349	0.14165
Celebration and Gathering	happy, thanksgiving, everyone, easter, family, valentine's, turkey, thankful, enjoy, valentines	0.0965321	4.12e-06	0.0586278	0.134158
Celebration and Gathering	happy, everyone, 4th, july, weekend, friday, hope, safe, fireworks, fourth	0.0919613	1.09e-05	0.0540306	0.129627
Celebration and Gathering	christmas, merry, family, everyone, eve, holiday, holidays, wishing, santa, celebrate	0.0815789	0.000147784	0.0435945	0.119328
Celebration and Gathering	thank, birthday, everyone, wishes, thanks, special, wonderful, blessed, appreciate, truly	0.0797357	0.000220784	0.0417425	0.117499
Celebration and Gathering	party, parties, bday, graduation, halloween, dance, pool, tea, celebrate, invited	0.0938902	9.2e-06	0.0559705	0.131539
Celebration and Gathering	wedding, dress, mary, ring, married, shower, prom, congrats, bridal, reception	0.0921843	1.5e-05	0.054255	0.129848
Celebration and Gathering	birthday, party, celebrating, cake, early, bday, dinner, present, celebrate, celebration	0.0729335	0.000673981	0.0349105	0.110746
Celebration and Gathering	thanks, birthday, everyone, wishes, thank, great, wonderful, bday, everybody, wished	0.0651505	0.00270142	0.0270978	0.103015
Celebration and Gathering	christmas, tree, santa, presents, lights, gifts, shopping, decorations, wrapping, present	0.0581052	0.00895613	0.0200295	0.0960126
Leisure and Entertainment	great, had, friends, weekend, wonderful, food, such, lots, evening, company	0.127199	1.31e-09	0.0895134	0.164522
Leisure and Entertainment	dinner, went, lunch, date, nice, shopping, hubby, evening, breakfast, afternoon	0.0908108	1.91e-05	0.0528738	0.128486
Leisure and Entertainment	fun, pool, park, kids, swimming, summer, water, swim, blast, afternoon	0.0848027	6.15e-05	0.0468341	0.122527
Leisure and Entertainment	break, spring, summer, winter, fall, vacation, officially, starts, semester, classes	0.0645737	0.00299546	0.026519	0.102442
Geography	texas, trip, north, heading, nc, south, road, headed, tx, tn	0.0688804	0.00151617	0.0308413	0.10672
Geography	hotel, tour, city, town, view, museum, tower, london, paris, building	0.0573073	0.00895613	0.0192293	0.0952193
Geography	new, york, orleans, brand, city, jersey, beginning, england, chapter, adventure	0.0571315	0.00895613	0.0190529	0.0950445
Travel	texas, trip, north, heading, nc, south, road, headed, tx, tn	0.0688804	0.00151617	0.0308413	0.10672
Travel	hotel, tour, city, town, view, museum, tower, london, paris, building	0.0573073	0.00895613	0.0192293	0.0952193
Names	joe, ryan, matt, jason, logan, jacob, eric, greg, luke, cody	0.0656509	0.00225149	0.0275999	0.103512
Names	kelly, david, smith, heather, lynn, nicole, elizabeth, jessica, emily, marie	0.0574293	0.00882436	0.0193516	0.0953406
Discussion of Emotions/Mixed Emotions	very, true, sad, cool, interesting, wow, funny, story, important, blood	0.119831	5.65e-09	0.0820855	0.157232
Discussion of Emotions/Mixed Emotions	excited, tomorrow, tonight, super, nervous, yay, soooo, stoked, sooo, sooooo	0.0768342	0.0014453	0.0388279	0.114619
Stand Alone: Negative Affect	about, say, something, worry, talk, care, complain, talking, worried, complaining	0.0771462	0.000361144	0.0391412	0.114928
Stand Alone: Clothing	wear, wearing, shoes, shirt, pants, pair, dress, clothes, size, jeans	0.0792908	0.00023113	0.0412956	0.117057
Stand Alone: Work	work, hard, working, job, boss, office, worked, workers, paid, desk	0.078474	0.000271153	0.0404751	0.116246
Stand Alone: Food	chocolate, apple, pie, breakfast, milk, fruit, eat, eating, banana, butter	0.0717983	0.00142515	0.0337707	0.109618
Stand Alone: Reflection/Insight	each, others, together, lives, important, families, stories, ways, shared, difference	0.0733195	0.000793386	0.0352981	0.111129
Stand Alone: Dates	march, may, june, april, january, july, december, august, november, october	0.0631737	0.00400785	0.0251142	0.10105
Stand Alone: Political and Social Issues	country, veterans, military, served, service, men, freedom, women, flag, serving	0.0604831	0.00887112	0.0224148	0.0983763
Stand Alone: Weather	weather, beautiful, nice, enjoying, outside, perfect, warm, enjoy, sun, evening	0.059899	0.00629749	0.0218288	0.0977957
Stand Alone: 1st person plural	our, us, lives, we're, together, hearts, ourselves, we've, minds, we'll	0.0574911	0.00907533	0.0194136	0.095402
Stand Alone: Interpersonal Topics	please, help, share, sign, dear, someone, stop, save, petition, somebody	0.07658	0.000415924	0.0385726	0.114366
Negative Meaning Correlations
Hostililty	wrong, stupid, dumb, there's, what's, seriously, shame, smart, wtf, idiot	-0.206534	3.62e-23	-0.242743	-0.169751
Hostililty	people, being, stop, stupid, tired, sick, seriously, drama, rude, crap	-0.185311	2.11e-17	-0.221864	-0.148238
Hostililty	damn, shit, pissed, wtf, seriously, hell, fucking, ugh, mind, omg	-0.175019	2.07e-15	-0.211727	-0.137819
Hostility	shit, fuck, fucking, ass, bitch, hell, damn, stupid, fuckin, dumb	-0.0915895	1.31e-05	-0.129258	-0.0536568
Hostility	hate, really, :(, ugh, blah, sucks, sick, suck, :/, hates	-0.0725637	0.00107106	-0.110378	-0.0345392
Negative Affect	myself, alone, felt, feelings, knowing, lately, scared, anxiety, depressed, emotions	-0.146892	1.64e-12	-0.183982	-0.109384
Negative Affect	i'm, sure, thinking, glad, tired, scared, nervous, afraid, kinda, confused	-0.142685	6.54e-11	-0.179827	-0.105137
Negative Affect	now, right, left, confused, frustrated, rite, hating, pretend, liking, stressed	-0.122617	5e-09	-0.159989	-0.0848935
Negative Affect	sometimes, cry, strong, hurt, tough, push, hurts, harder, gives, pull	-0.121668	1.83e-08	-0.15905	-0.0839373
Negative Affect	health, mental, problem, problems, issues, anxiety, stress, depression, illness, physical	-0.0750105	0.000451999	-0.112808	-0.0369963
Negative Affect	hate, really, :(, ugh, blah, sucks, sick, suck, :/, hates	-0.0725637	0.00107106	-0.110378	-0.0345392
Negation	yet, haven't, even, i've, since, already, though, hasn't, seen, gotten	-0.173805	4.04e-17	-0.21053	-0.13659
Negation	didn't, wasn't, wanted, couldn't, tried, wouldn't, decided, knew, realize, turned	-0.154578	7.05e-14	-0.191569	-0.117148
Negation	were, didn't, knew, wasn't, felt, liked, looked, seemed, weren't, hated	-0.14078	6.22e-12	-0.177945	-0.103214
Health	dr, doctor, appointment, office, waiting, doctors, appt, dentist, doctor's, doc	-0.130339	8.76e-10	-0.167627	-0.0926798
Health	sick, :(, stomach, flu, feeling, poor, fever, cold, ugh, shot	-0.0966262	7.08e-06	-0.134252	-0.0587224
Health	disease, pain, struggle, ms, inside, fine, arthritis, lupus, daily, diabetes	-0.0795133	0.000168887	-0.117278	-0.0415191
Health	throat, headache, cough, cold, sick, infection, sore, ear, nose, sinus	-0.0776281	0.000248849	-0.115407	-0.0396253
Health	pain, knee, hurt, leg, foot, arm, hurts, ankle, neck, feet	-0.075423	0.000361144	-0.113218	-0.0374106
Health	health, mental, problem, problems, issues, anxiety, stress, depression, illness, physical	-0.0750105	0.000451999	-0.112808	-0.0369963
Leisure and Entertainment	movie, film, movies, story, watched, disney, original, scene, films, action	-0.088976	3.19e-05	-0.126666	-0.0510291
Leisure and Entertainment	game, playing, play, games, wii, video, mario, bowling, super, xbox	-0.0811131	0.000165616	-0.118866	-0.0431264
Leisure and Entertainment	dead, zombie, total, evil, ghost, halloween, american, horror, witch, scary	-0.0800449	0.000168787	-0.117805	-0.0420531
Leisure and Entertainment	harry, potter, movie, batman, comic, con, captain, superman, movies, iron	-0.0651363	0.00314173	-0.103001	-0.0270835
Discussion of Emotions/Mixed Emotions	like, feel, makes, doesn't, feels, felt, crap, seem, sound, guilty	-0.183005	4.13e-16	-0.219593	-0.145903
Discussion of Emotions/Mixed Emotions	good, bad, news, thing, times, pretty, idea, feels, mood, terrible	-0.103832	6.32e-07	-0.141392	-0.0659731
Discussion of Emotions/Mixed Emotions	feel, better, feeling, getting, myself, starting, feels, normal, slowly, felt	-0.100401	4.67e-06	-0.137993	-0.0625205
Discussion of Emotions/Mixed Emotions	stop, laughing, crying, kid, sj, screaming, yelling, tears, literally, dying	-0.0870299	5.69e-05	-0.124736	-0.0490726
Transportation	car, parking, lot, street, front, hit, road, truck, saw, side	-0.090507	1.63e-05	-0.128185	-0.0525683
Transportation	car, home, drive, truck, stuck, ride, thru, driveway, driving, drove	-0.0740394	0.000460305	-0.111844	-0.036021
Transportation	driving, car, drive, driver, license, bus, drivers, speed, road, turn	-0.0730705	0.000659529	-0.110882	-0.035048
Sleep	gonna, sleep, guess, bed, i'll, im, try, gotta, ill, hopefully	-0.106887	2.23e-06	-0.144418	-0.069048
Sleep	sleep, asleep, awake, fall, bed, tired, wake, fell, wide, sleeping	-0.0637475	0.00329802	-0.101621	-0.0256899
Sleep	hours, sleep, 24, hour, 12, hrs, shift, spent, 1/2, slept	-0.0576332	0.00895613	-0.0955433	-0.0195561
Body	head, face, hand, nose, finger, mouth, cut, tongue, arm, foot	-0.121527	4.81e-09	-0.158911	-0.0837949
Body	eyes, hold, inside, hands, deep, stand, breath, feet, falling, holding	-0.108378	2.61e-07	-0.145896	-0.0705499
Body	pain, knee, hurt, leg, foot, arm, hurts, ankle, neck, feet	-0.075423	0.000361144	-0.113218	-0.0374106
Body	eyes, eye, open, keep, glasses, close, blind, blink, mouth, vision	-0.0631185	0.00358858	-0.100996	-0.0250587
Slang	ur, dont, im, yu, ppl, shit, cuz, aint, cant, thats	-0.118857	1.06e-08	-0.156269	-0.0811046
Slang	lol, im, lmao, haha, omg, crazy, wow, thats, wtf, dude	-0.0976002	1.63e-05	-0.135217	-0.0597023
Slang	ya, y'all, ain't, hey, gotta, em, smh, bout, yo, cuz	-0.0870423	3.19e-05	-0.124748	-0.0490851
Slang	ha, lol, guess, haha, couldn't, :p, sorry, ;), resist, yep	-0.0734443	0.000659529	-0.111253	-0.0354235
Communication	about, talking, thinking, talk, talked, worried, conversation, ralph, telling, waldo	-0.102392	1.04e-06	-0.139965	-0.0645235
Communication	phone, call, number, text, cell, calls, numbers, message, calling, answer	-0.096479	3.57e-06	-0.134106	-0.0585743
Communication	said, asked, told, guy, called, wanted, looked, replied, boss, manager	-0.0951296	4.44e-06	-0.132768	-0.057217
Communication	phone, internet, iphone, tv, cable, cell, service, verizon, phones, screen	-0.0879809	3.03e-05	-0.125679	-0.0500287
3rd Person Plural/Interpersonal Topics	they, people, why, understand, dont, ppl, wonder, act, they're, realize	-0.153801	1.62e-13	-0.190802	-0.116363
3rd Person Plural/Interpersonal Topics	someone, person, yourself, kind, others, respect, kindness, trust, treat, relationship	-0.132507	4.94e-10	-0.169769	-0.0948659
3rd Person Plural/Interpersonal Topics	others, yourself, judge, themselves, hurt, actions, respect, feelings, opinion, situation	-0.128969	5.59e-10	-0.166272	-0.0912978
3rd Person Plural/Interpersonal Topics	them, they, let, give, tell, they're, em, they'll, screw, collect	-0.122199	7.1e-09	-0.159576	-0.0844726
3rd Person Plural/Interpersonal Topics	who, those, people, care, ones, matter, themselves, aren't, cares, kinds	-0.0971884	2.84e-06	-0.134809	-0.059288
3rd Person Plural/Interpersonal Topics	best, friend, ever, world, dear, mine, bestest, boyfriend, massey, partner	-0.0797075	0.000210353	-0.117471	-0.0417142
3rd Person Plural/Interpersonal Topics	they, their, them, themselves, they're, they've, heads, minds, faces, they'll	-0.0819373	0.000121518	-0.119683	-0.0439545
2nd person	i'll, you're, cause, wanna, won't, you'll, ain't, there's, alone, you've	-0.162385	1.11e-13	-0.199271	-0.125039
2nd person	always, you're, something, you'll, wrong, there's, you've, yourself, what's, happens	-0.150951	9.98e-13	-0.187989	-0.113484
2nd person	when, you're, moment, happens, realize, you've, comes, welcome, means, they're	-0.136079	3.09e-10	-0.1733	-0.0984694
God and Religion	god, us, faith, trust, plan, god's, bible, lives, prayer, control	-0.106738	5.39e-07	-0.144271	-0.0688979
God and Religion	better, feeling, hope, hoping, feel, soon, hopefully, goes, gets, praying	-0.0615267	0.00642664	-0.0994136	-0.0234617
Numbers	100, percent, 50, 99, 60, 80, 90, 55, 70, 40	-0.0617026	0.00464222	-0.0995884	-0.0236381
Numbers	favorite, yes, 12, 11, 13, 14, 16, 15, 18, 17	-0.0742377	0.000447704	-0.112041	-0.0362201
Time	been, i've, days, few, past, weeks, since, couple, months, haven't	-0.0570958	0.00894873	-0.095009	-0.0190171
Comparison	than, more, less, longer, bigger, harder, expected, easier, usual, faster	-0.10851	1.97e-07	-0.146026	-0.0706818
Comparison	more, than, anything, words, important, less, often, likely, imagine, created	-0.0817861	0.000138869	-0.119533	-0.0438026
Questioning	why, does, wondering, wonder, understand, reason, wonders, explain, reasons, seem	-0.151556	4.56e-13	-0.188587	-0.114095
Questioning	question, answer, questions, ask, response, answered, following, below, asked, wrong	-0.0953661	4.18e-06	-0.133003	-0.0574549
Education	did, where, school, yes, high, nope, senior, band, prom, 18	-0.0611257	0.00486309	-0.099015	-0.0230594
Education	class, test, classes, math, final, exam, semester, study, studying, quiz	-0.0601466	0.00816332	-0.0980418	-0.0220771
Stand Alone: Travel	home, back, bye, coming, glad, heading, soon, leaving, vacation, headed	-0.076656	0.00039868	-0.114442	-0.0386489
Stand Alone: Money	pay, money, attention, paid, bills, paying, bill, owe, rent, afford	-0.12392	2.57e-09	-0.161278	-0.0862067
Stand Alone: Gender and Sexuality	women, men, gay, sex, woman, female, male, sexual, rights, marriage	-0.081025	0.000147784	-0.118778	-0.0430378
Stand Alone: Political and Social Issues	women, men, gay, sex, woman, female, male, sexual, rights, marriage	-0.081025	0.000147784	-0.118778	-0.0430378
Stand Alone: Social Media	post, facebook, posting, posts, fb, comments, posted, picture, photo, pictures	-0.0868389	3.22e-05	-0.124547	-0.0488806
Stand Alone: Weird	weird, kind, actually, bit, seems, quite, kinda, interesting, strange, odd	-0.120183	5.6e-09	-0.157581	-0.0824405
Stand Alone: Decisions	make, choose, choice, own, decisions, decision, choices, yourself, mistakes, mistake	-0.0581712	0.00848804	-0.0960782	-0.0200957
Stand Alone: Gratitude	thank, thanks, support, helped, appreciate, helping, special, grateful, truly, huge	-0.104015	1.08e-06	-0.141573	-0.0661568
Stand Alone: Exercise	around, walking, walk, running, corner, turn, town, street, neighborhood, wrap	-0.0612801	0.00486543	-0.0991684	-0.0232142
Stand Alone: Sound/music	hear, sound, voice, loud, music, hearing, heard, noise, sounds, listening	-0.0615236	0.00486309	-0.0994105	-0.0234586
Stand Alone: Reflection/Insight	were, became, lived, known, several, began, ended, recently, discovered, grew	-0.0678544	0.00243009	-0.105701	-0.0298114
Stand Alone: Honesty	truth, tell, lie, lies, told, telling, lying, honest, trust, speak	-0.10344	7.73e-07	-0.141004	-0.0655787
Stand Alone: Interrogatives	how, much, many, wonder, oh, times, forgot, missed, realize, wondering	-0.102212	1.13e-06	-0.139787	-0.0643424
Stand Alone: Wish	wish, could, would, wishing, wishes, knew, :/, lived, hurry, closer	-0.0995365	1.81e-06	-0.137136	-0.0616504
Stand Alone: Animals	dog, dogs, pet, animal, animals, rescue, shelter, pets, cats, cat	-0.057487	0.0092649	-0.095398	-0.0194095
Stand Alone: Change	things, change, happen, sometimes, changes, fall, changing, changed, happens, positive	-0.0678257	0.00175744	-0.105673	-0.0297826
Stand Alone: Substance Use	drug, drugs, smoke, smoking, alcohol, addiction, quit, weed, drink, drinking	-0.126469	1.68e-09	-0.163799	-0.088777
Stand Alone: Social Media	facebook, friend, fb, account, request, message, accept, hacked, requests, profile	-0.0587782	0.0083953	-0.0966816	-0.0207046
Miscellaneous	guy, kind, they're, i'd, probably, wasn't, joke, weird, jeopardy, you'd	-0.200768	7.21e-22	-0.237074	-0.163903
Miscellaneous	when, someone, tell, ask, they're, happens, tells, somebody, expect, asks	-0.172538	7.33e-17	-0.209281	-0.135308
Miscellaneous	do, would, something, anything, i'd, letter, normally, nope, favor, minds	-0.159283	1.53e-14	-0.196212	-0.121904
Miscellaneous	i'm, going, gonna, we're, ok, who's, what's, okay, alright, lie	-0.155209	1.6e-12	-0.192192	-0.117786
Miscellaneous	well, oh, guess, least, yeah, anyway, sucks, deserved, forgot, dang	-0.146926	1.64e-12	-0.184015	-0.109419
Miscellaneous	do, can, nothing, else, anything, everything, doing, wrong, absolutely, nobody	-0.142386	9.5e-12	-0.179532	-0.104835
Miscellaneous	want, go, don't, really, wanna, doesn't, leave, :(, dont, anymore	-0.129274	1.06e-09	-0.166574	-0.0916057
Miscellaneous	like, nothing, looks, feels, seems, look, yesterday, lot, says, there's	-0.129079	4.32e-09	-0.16638	-0.0914084
Miscellaneous	like, looks, sounds, looked, idea, kinda, familiar, smells, sounded, hmmm	-0.131768	3.09e-10	-0.169039	-0.0941205
Miscellaneous	surprise, must, random, happen, five, point, kindness, comment, offer, mood	-0.119307	1.83e-08	-0.156714	-0.0815581
Miscellaneous	trying, keep, myself, figure, hard, mind, keeps, busy, telling, moving	-0.117349	2.69e-08	-0.154776	-0.0795846
Miscellaneous	favorite, what's, child, exactly, questions, tall, color, write, anywhere, trouble	-0.111299	8.31e-08	-0.148788	-0.0734911
Miscellaneous	says, guy, goes, comes, asks, gets, walks, wife, starts, turns	-0.106519	5.07e-07	-0.144054	-0.0686776
Miscellaneous	it's, isn't, easy, okay, thinks, absolutely, insane, tells, waking, impossible	-0.104381	7.4e-07	-0.141936	-0.0665259
Miscellaneous	can't, even, though, believe, without, stand, handle, anymore, imagine, cannot	-0.101223	3e-06	-0.138808	-0.0633478
Miscellaneous	should, maybe, think, i'll, might, try, probably, thinking, interesting, hmmm	-0.0999884	2.26e-06	-0.137584	-0.0621051
Miscellaneous	right, now, that's, yep, sounds, what's, yeah, exactly, yup, thats	-0.0990454	3.1e-06	-0.136649	-0.0611562
Miscellaneous	enough, far, away, long, close, lucky, pick, friendship, near, distance	-0.0990528	1.72e-06	-0.136657	-0.0611637
Miscellaneous	would, thought, i'd, never, rather, knew, might, you'd, appreciate, wouldn't	-0.0919301	9.67e-06	-0.129596	-0.0539993
Miscellaneous	they, were, went, told, kept, weren't, showed, checked, waited, disappointed	-0.0893137	1.91e-05	-0.127001	-0.0513686
Miscellaneous	take, moment, care, taking, breath, realize, advantage, nap, granted, awkward	-0.086269	3.83e-05	-0.123981	-0.0483078
Miscellaneous	again, over, once, same, upon, twice, strikes, repeat, lifetime, expecting	-0.0791853	0.000188459	-0.116952	-0.0411895
Miscellaneous	however, likely, usually, effort, normally, tend, task, pace, frustrating, fairly	-0.0787268	0.000239191	-0.116497	-0.040729
Miscellaneous	favorite, color, owl, pizza, cried, holiday, shoes, brown, wine, wearing	-0.0716721	0.000866844	-0.109493	-0.033644
Miscellaneous	name, status, lms, cute, date, middle, kiss, i'd, type, (:	-0.067666	0.00258335	-0.105514	-0.0296223
Miscellaneous	support, copy, paste, problems, ask, kind, issues, cares, ones, understand	-0.0727075	0.000866844	-0.110521	-0.0346836
Miscellaneous	been, long, i've, since, haven't, waiting, we've, lately, you've, awhile	-0.068686	0.00151231	-0.106527	-0.0306462
Miscellaneous	im, its, dont, cant, gonna, ive, thats, didnt, alot, ill	-0.0607113	0.00882436	-0.0986031	-0.0226436
Miscellaneous	see, let's, hope, goes, lets, we'll, happens, alright, activity, stays	-0.0684186	0.0014453	-0.106262	-0.0303778
Miscellaneous	yes, no, favorite, rode, answers, ridden, hospital, watched, stayed, visited	-0.0735885	0.000523868	-0.111396	-0.0355682
Miscellaneous	oh, yeah, hell, ooo, yea, yes, uh, boy, gosh, goodness	-0.0608879	0.00623054	-0.0987787	-0.0228209
Miscellaneous	pretty, sure, cool, sums, ann, tomes, accurate, beth, anthony, darn	-0.0623517	0.00419331	-0.100233	-0.0242893
Happiness Correlations
Positive Happiness Correlations
Leisure and Entertainment	great, had, friends, weekend, wonderful, food, such, lots, evening, company	0.149262	8.48e-13	0.111778	0.186322
Leisure and Entertainment	dinner, went, lunch, date, nice, shopping, hubby, evening, breakfast, afternoon	0.127287	1.28e-09	0.0896017	0.164608
Leisure and Entertainment	fun, pool, park, kids, swimming, summer, water, swim, blast, afternoon	0.116739	2.29e-08	0.0789708	0.154173
Leisure and Entertainment	game, football, win, state, team, basketball, beat, vs, college, against	0.0937714	1.16e-05	0.055851	0.131422
Leisure and Entertainment	game, soccer, football, team, baseball, play, season, practice, basketball, games	0.0872428	3.78e-05	0.0492867	0.124947
Leisure and Entertainment	game, baseball, win, cubs, sox, series, red, yankees, team, fans	0.0821058	0.00016524	0.0441239	0.119851
Leisure and Entertainment	trip, road, vegas, vacation, travel, field, trips, las, booked, disney	0.0776932	0.000242373	0.0396907	0.115471
Leisure and Entertainment	game, win, hockey, team, usa, cup, vs, nba, soccer, won	0.0775267	0.000446354	0.0395234	0.115306
Leisure and Entertainment	dance, band, dancing, marching, parade, competition, recital, concert, homecoming, performance	0.0720424	0.000728002	0.0340158	0.109861
Leisure and Entertainment	team, place, proud, won, meet, tournament, 2nd, 1st, state, competition	0.0705969	0.000994887	0.0325645	0.108425
Leisure and Entertainment	beach, island, ocean, city, sand, sun, florida, vacation, cruise, view	0.0673757	0.00169839	0.029331	0.105225
Leisure and Entertainment	concert, show, chris, dave, billy, band, tour, tickets, bryan, joel	0.059513	0.00632606	0.0214416	0.097412
Leisure and Entertainment	weekend, week, long, busy, ready, glad, friday, monday, ahead, relaxing	0.0618394	0.00493232	0.0237754	0.0997244
Family	happy, birthday, son, brother, boy, nephew, handsome, grandson, lil, oldest	0.119899	1.35e-08	0.0821545	0.1573
Family	thanks, visit, wonderful, dad, aunt, uncle, enjoyed, cousin, cousins, visiting	0.114254	1.23e-07	0.0764668	0.151713
Family	happy, birthday, anniversary, celebrating, wedding, husband, celebrate, dad, parents, 50th	0.114299	6.5e-08	0.0765122	0.151758
Family	happy, thanksgiving, everyone, easter, family, valentine's, turkey, thankful, enjoy, valentines	0.10378	7.64e-07	0.0659207	0.141341
Family	school, kids, camp, summer, kiddos, teacher, preschool, daycare, boot, kindergarten	0.101967	1.4e-06	0.0640963	0.139545
Family	beautiful, amazing, daughter, most, wonderful, such, absolutely, lovely, wife, lucky	0.0982324	6.07e-06	0.0603383	0.135844
Family	happy, birthday, girl, baby, beautiful, proud, sweet, ago, young, joy	0.0857372	9.66e-05	0.0477733	0.123454
Family	am, thankful, family, blessed, wonderful, grateful, thanksgiving, truly, husband, lucky	0.0811636	0.00022338	0.0431772	0.118916
Family	best, dad, mom, amazing, father, mother, blessed, husband, father's, loving	0.0656862	0.00284212	0.0276353	0.103547
Celebration and Gathering	birthday, party, celebrating, cake, early, bday, dinner, present, celebrate, celebration	0.120583	6.93e-09	0.0828435	0.157977
Celebration and Gathering	happy, birthday, son, brother, boy, nephew, handsome, grandson, lil, oldest	0.119899	1.35e-08	0.0821545	0.1573
Celebration and Gathering	party, parties, bday, graduation, halloween, dance, pool, tea, celebrate, invited	0.114892	5.18e-08	0.0771098	0.152345
Celebration and Gathering	happy, birthday, anniversary, celebrating, wedding, husband, celebrate, dad, parents, 50th	0.114299	6.5e-08	0.0765122	0.151758
Celebration and Gathering	wedding, dress, mary, ring, married, shower, prom, congrats, bridal, reception	0.113517	8.82e-08	0.075725	0.150984
Celebration and Gathering	wedding, dress, mary, ring, married, shower, prom, congrats, bridal, reception	0.113517	8.82e-08	0.075725	0.150984
Celebration and Gathering	happy, thanksgiving, everyone, easter, family, valentine's, turkey, thankful, enjoy, valentines	0.10378	7.64e-07	0.0659207	0.141341
Celebration and Gathering	happy, everyone, 4th, july, weekend, friday, hope, safe, fireworks, fourth	0.105749	3.99e-07	0.0679031	0.143292
Celebration and Gathering	happy, birthday, girl, baby, beautiful, proud, sweet, ago, young, joy	0.0857372	9.66e-05	0.0477733	0.123454
Celebration and Gathering	christmas, tree, santa, presents, lights, gifts, shopping, decorations, wrapping, present	0.0835801	9.96e-05	0.0456054	0.121314
Celebration and Gathering	christmas, merry, family, everyone, eve, holiday, holidays, wishing, santa, celebrate	0.0806881	0.00018247	0.0426994	0.118444
Celebration and Gathering	thanks, birthday, everyone, wishes, thank, great, wonderful, bday, everybody, wished	0.0810646	0.000138636	0.0430777	0.118818
Celebration and Gathering	thank, birthday, everyone, wishes, thanks, special, wonderful, blessed, appreciate, truly	0.0707371	0.00124173	0.0327053	0.108564
Gratitude	great, had, friends, weekend, wonderful, food, such, lots, evening, company	0.149262	8.48e-13	0.111778	0.186322
Gratitude	thanks, visit, wonderful, dad, aunt, uncle, enjoyed, cousin, cousins, visiting	0.114254	1.23e-07	0.0764668	0.151713
Gratitude	beautiful, amazing, daughter, most, wonderful, such, absolutely, lovely, wife, lucky	0.0982324	6.07e-06	0.0603383	0.135844
Gratitude	morning, good, everyone, hope, sunday, monday, blessed, saturday, positive, fb	0.0820572	0.000113078	0.044075	0.119802
Gratitude	thanks, birthday, everyone, wishes, thank, great, wonderful, bday, everybody, wished	0.0810646	0.000138636	0.0430777	0.118818
Gratitude	am, thankful, family, blessed, wonderful, grateful, thanksgiving, truly, husband, lucky	0.0811636	0.00022338	0.0431772	0.118916
Gratitude	god, bless, church, blessed, candace, blessing, service, pray, praise, blessings	0.0750277	0.000485614	0.0370136	0.112825
Gratitude	peace, blessings, joy, grace, faith, power, god's, strength, presence, praise	0.0729066	0.000643448	0.0348835	0.110719
Gratitude	thank, birthday, everyone, wishes, thanks, special, wonderful, blessed, appreciate, truly	0.0707371	0.00124173	0.0327053	0.108564
Gratitude	best, dad, mom, amazing, father, mother, blessed, husband, father's, loving	0.0656862	0.00284212	0.0276353	0.103547
God and Religion	church, sunday, pastor, service, worship, baptist, bible, youth, group, ministry	0.0998564	2.32e-06	0.0619723	0.137453
God and Religion	god, bless, church, blessed, candace, blessing, service, pray, praise, blessings	0.0750277	0.000485614	0.0370136	0.112825
God and Religion	peace, blessings, joy, grace, faith, power, god's, strength, presence, praise	0.0729066	0.000643448	0.0348835	0.110719
Education	college, proud, university, students, student, award, congratulations, program, degree, graduate	0.116913	1.56e-08	0.0791459	0.154345
Education	school, kids, camp, summer, kiddos, teacher, preschool, daycare, boot, kindergarten	0.101967	1.4e-06	0.0640963	0.139545
Education	school, high, class, middle, senior, college, graduation, elementary, junior, reunion	0.0903431	1.78e-05	0.0524035	0.128022
Education	grade, first, school, 1st, 2nd, 5th, 3rd, 4th, class, 8th	0.0688566	0.00144972	0.0308174	0.106697
Education	school, teacher, students, teachers, class, student, education, teaching, schools, teach	0.061647	0.00457451	0.0235824	0.0995332
Positive Valence and Affect	fun, had, much, having, blast, girls, lots, fair, tons, sooo	0.100996	1.68e-06	0.0631191	0.138583
Positive Valence and Affect	an, amazing, awesome, such, job, incredible, experience, absolutely, truly, opportunity	0.10047	1.53e-06	0.0625892	0.138061
Positive Valence and Affect	beautiful, amazing, daughter, most, wonderful, such, absolutely, lovely, wife, lucky	0.0982324	6.07e-06	0.0603383	0.135844
Positive Valence and Affect	happy, birthday, girl, baby, beautiful, proud, sweet, ago, young, joy	0.0857372	9.66e-05	0.0477733	0.123454
Positive Valence and Affect	thanks, birthday, everyone, wishes, thank, great, wonderful, bday, everybody, wished	0.0810646	0.000138636	0.0430777	0.118818
Positive Valence and Affect	peace, blessings, joy, grace, faith, power, god's, strength, presence, praise	0.0729066	0.000643448	0.0348835	0.110719
Positive Valence and Affect	thank, birthday, everyone, wishes, thanks, special, wonderful, blessed, appreciate, truly	0.0707371	0.00124173	0.0327053	0.108564
Positive Valence and Affect	best, dad, mom, amazing, father, mother, blessed, husband, father's, loving	0.0656862	0.00284212	0.0276353	0.103547
Travel	flight, airport, plane, waiting, trip, fly, leaving, flying, delayed, chicago	0.0954863	5.26e-06	0.0575759	0.133122
Travel	hotel, tour, city, town, view, museum, tower, london, paris, building	0.0941343	7.19e-06	0.056216	0.131781
Travel	trip, road, vegas, vacation, travel, field, trips, las, booked, disney	0.0776932	0.000242373	0.0396907	0.115471
Travel	texas, trip, north, heading, nc, south, road, headed, tx, tn	0.072174	0.000859914	0.0341479	0.109991
Travel	mountain, park, hike, trail, lake, trip, hiking, mountains, view, falls	0.0651776	0.00252372	0.0271249	0.103042
Travel	flight, airlines, japan, airport, air, flying, fly, plane, united, tokyo	0.0628009	0.00396563	0.0247401	0.10068
Geography	hotel, tour, city, town, view, museum, tower, london, paris, building	0.0941343	7.19e-06	0.056216	0.131781
Geography	texas, trip, north, heading, nc, south, road, headed, tx, tn	0.072174	0.000859914	0.0341479	0.109991
Geography	south, north, state, carolina, texas, virginia, dakota, states, florida, california	0.0693837	0.00143984	0.0313466	0.10722
Geography	flight, airlines, japan, airport, air, flying, fly, plane, united, tokyo	0.0628009	0.00396563	0.0247401	0.10068
Discussion of Emotions/Mixed Emotions	texas, trip, north, heading, nc, south, road, headed, tx, tn	0.072174	0.000859914	0.0341479	0.109991
Discussion of Emotions/Mixed Emotions	very, true, sad, cool, interesting, wow, funny, story, important, blood	0.087539	3.13e-05	0.0495845	0.125241
Food	food, eat, dinner, pizza, restaurant, eating, lunch, meal, chinese, delicious	0.0722746	0.000728002	0.0342489	0.110091
Food	ice, cream, chocolate, cake, eating, skating, frozen, cone, ben, vanilla	0.08162	0.000113078	0.0436358	0.119369
Stand Alone: Weather	weather, beautiful, nice, enjoying, outside, perfect, warm, enjoy, sun, evening	0.0696132	0.0012317	0.0315769	0.107448
Stand Alone: Nature	mountain, park, hike, trail, lake, trip, hiking, mountains, view, falls	0.0651776	0.00252372	0.0271249	0.103042
Stand Alone: Gifts	gift, mail, flowers, gifts, card, present, box, surprise, gave, sent	0.0862258	7.64e-05	0.0482644	0.123938
Stand Alone: Reflection/Insight	life, short, forget, ones, yourself, laugh, drama, waste, treat, positive	0.063677	0.00416933	0.0256192	0.101551
Stand Alone: Pictures	pictures, photo, pics, photos, picture, post, took, camera, taken, pic	0.0593864	0.00671335	0.0213146	0.0972862
Stand Alone: Dates	march, may, june, april, january, july, december, august, november, october	0.0698583	0.00128733	0.031823	0.107692
Stand Alone: Names	joe, ryan, matt, jason, logan, jacob, eric, greg, luke, cody	0.0587892	0.00697353	0.0207156	0.0966926
Miscellaneous	part, it's, being, year, best, jake, definitely, gay, worst, hardest	0.0748832	0.000435629	0.0368684	0.112682
Negative Happiness Correlations
Negative Affect	myself, alone, felt, feelings, knowing, lately, scared, anxiety, depressed, emotions	-0.206345	1.81e-23	-0.242557	-0.169559
Negative Affect	sometimes, cry, strong, hurt, tough, push, hurts, harder, gives, pull	-0.160909	7.1e-14	-0.197816	-0.123547
Negative Affect	health, mental, problem, problems, issues, anxiety, stress, depression, illness, physical	-0.152317	1.56e-13	-0.189337	-0.114863
Negative Affect	i'm, sure, thinking, glad, tired, scared, nervous, afraid, kinda, confused	-0.148357	1.05e-11	-0.185429	-0.110864
Negative Affect	now, right, left, confused, frustrated, rite, hating, pretend, liking, stressed	-0.127499	1.19e-09	-0.164818	-0.0898153
Negative Affect	stop, laughing, crying, kid, sj, screaming, yelling, tears, literally, dying	-0.126621	2.45e-09	-0.163949	-0.0889299
Negative Affect	heart, broken, tears, soul, pain, eyes, breaks, joy, hurt, attack	-0.0851898	5.42e-05	-0.122911	-0.0472231
Hostililty	wrong, stupid, dumb, there's, what's, seriously, shame, smart, wtf, idiot	-0.209845	1.81e-23	-0.245997	-0.173109
Hostililty	damn, shit, pissed, wtf, seriously, hell, fucking, ugh, mind, omg	-0.199547	1.51e-19	-0.235873	-0.162664
Hostililty	people, being, stop, stupid, tired, sick, seriously, drama, rude, crap	-0.19936	7.38e-20	-0.235689	-0.162475
Hostililty	shit, fuck, fucking, ass, bitch, hell, damn, stupid, fuckin, dumb	-0.109306	1.75e-07	-0.146814	-0.071484
Hostililty	shit, ass, bitch, ain't, fuck, nigga, yo, ya, cause, wanna	-0.077491	0.00045903	-0.115271	-0.0394876
Hostililty	hate, really, :(, ugh, blah, sucks, sick, suck, :/, hates	-0.0673747	0.00267148	-0.105225	-0.02933
Discussion of Emotions/Mixed Emotions	like, feel, makes, doesn't, feels, felt, crap, seem, sound, guilty	-0.181528	9.94e-16	-0.218139	-0.144407
Discussion of Emotions/Mixed Emotions	feel, better, feeling, getting, myself, starting, feels, normal, slowly, felt	-0.129691	2.45e-09	-0.166986	-0.092026
Discussion of Emotions/Mixed Emotions	stop, laughing, crying, kid, sj, screaming, yelling, tears, literally, dying	-0.126621	2.45e-09	-0.163949	-0.0889299
Discussion of Emotions/Mixed Emotions	good, bad, news, thing, times, pretty, idea, feels, mood, terrible	-0.0940867	7.53e-06	-0.131734	-0.0561681
Discussion of Emotions/Mixed Emotions	made, laugh, cry, hard, tears, laughed, saw, crazy, watched, cried	-0.0591801	0.00838509	-0.0970811	-0.0211076
Discussion of Emotions/Mixed Emotions	face, smile, makes, laugh, faces, smiling, cry, punch, smiles, priceless	-0.076925	0.000702228	-0.114709	-0.0389191
Body	eyes, hold, inside, hands, deep, stand, breath, feet, falling, holding	-0.144396	4.09e-12	-0.181517	-0.106864
Body	head, face, hand, nose, finger, mouth, cut, tongue, arm, foot	-0.12716	9.03e-10	-0.164483	-0.0894736
Body	pain, knee, hurt, leg, foot, arm, hurts, ankle, neck, feet	-0.101485	1.01e-06	-0.139067	-0.0636109
Body	eyes, eye, open, keep, glasses, close, blind, blink, mouth, vision	-0.0860439	4.43e-05	-0.123758	-0.0480815
Health	health, mental, problem, problems, issues, anxiety, stress, depression, illness, physical	-0.152317	1.56e-13	-0.189337	-0.114863
Health	sick, :(, stomach, flu, feeling, poor, fever, cold, ugh, shot	-0.107087	6.49e-07	-0.144617	-0.06925
Health	pain, knee, hurt, leg, foot, arm, hurts, ankle, neck, feet	-0.101485	1.01e-06	-0.139067	-0.0636109
Health	disease, pain, struggle, ms, inside, fine, arthritis, lupus, daily, diabetes	-0.101105	1.26e-06	-0.138691	-0.0632288
Health	throat, headache, cough, cold, sick, infection, sore, ear, nose, sinus	-0.0990234	2.14e-06	-0.136628	-0.0611341
Health	dr, doctor, appointment, office, waiting, doctors, appt, dentist, doctor's, doc	-0.0918622	2.31e-05	-0.129529	-0.053931
Health	brain, physically, mentally, dementia, emotionally, become, unable, slowly, worst, dies	-0.0718124	0.00075125	-0.109632	-0.0337849
Health	blood, hospital, prayers, doctor, surgery, pain, update, pressure, test, kidney	-0.0681534	0.00170588	-0.105998	-0.0301116
Health	read, cancer, post, end, fighting, write, honor, died, body, paste	-0.0650541	0.00252372	-0.102919	-0.027001
Communication	about, talking, thinking, talk, talked, worried, conversation, ralph, telling, waldo	-0.114099	5.18e-08	-0.15156	-0.0763112
Communication	post, facebook, posting, posts, fb, comments, posted, picture, photo, pictures	-0.109088	1.52e-07	-0.146599	-0.0712647
Communication	said, asked, told, guy, called, wanted, looked, replied, boss, manager	-0.10796	1.89e-07	-0.145482	-0.0701289
Communication	phone, call, number, text, cell, calls, numbers, message, calling, answer	-0.100335	1.53e-06	-0.137928	-0.0624539
Communication	read, cancer, post, end, fighting, write, honor, died, body, paste	-0.0650541	0.00252372	-0.102919	-0.027001
Negation	were, didn't, knew, wasn't, felt, liked, looked, seemed, weren't, hated	-0.159376	8.03e-15	-0.196303	-0.121997
Negation	yet, haven't, even, i've, since, already, though, hasn't, seen, gotten	-0.149219	7.91e-13	-0.18628	-0.111735
Negation	didn't, wasn't, wanted, couldn't, tried, wouldn't, decided, knew, realize, turned	-0.148625	7.82e-13	-0.185693	-0.111135
2nd person	i'll, you're, cause, wanna, won't, you'll, ain't, there's, alone, you've	-0.182456	5.83e-17	-0.219053	-0.145347
2nd person	always, you're, something, you'll, wrong, there's, you've, yourself, what's, happens	-0.162686	1.77e-14	-0.199569	-0.125343
2nd person	when, you're, moment, happens, realize, you've, comes, welcome, means, they're	-0.138869	1.26e-10	-0.176057	-0.101285
Money	pay, money, attention, paid, bills, paying, bill, owe, rent, afford	-0.12572	1.49e-09	-0.163059	-0.0880219
Money	tax, pay, money, taxes, insurance, government, dollars, income, jobs, health	-0.0639474	0.00551506	-0.101819	-0.0258905
Money	free, gift, earn, use, money, points, link, cash, cards, sign	-0.0586789	0.00729649	-0.0965829	-0.0206049
3rd Person Plural/Interpersonal Topics	others, yourself, judge, themselves, hurt, actions, respect, feelings, opinion, situation	-0.182142	6.6e-19	-0.218743	-0.145029
3rd Person Plural/Interpersonal Topics	they, people, why, understand, dont, ppl, wonder, act, they're, realize	-0.174367	5.78e-17	-0.211084	-0.137158
3rd Person Plural/Interpersonal Topics	someone, person, yourself, kind, others, respect, kindness, trust, treat, relationship	-0.147314	3.64e-12	-0.184398	-0.10981
3rd Person Plural/Interpersonal Topics	them, they, let, give, tell, they're, em, they'll, screw, collect	-0.143737	8.58e-12	-0.180866	-0.106199
3rd Person Plural/Interpersonal Topics	who, those, people, care, ones, matter, themselves, aren't, cares, kinds	-0.144755	1.57e-12	-0.181872	-0.107227
3rd Person Plural/Interpersonal Topics	they, their, them, themselves, they're, they've, heads, minds, faces, they'll	-0.109877	1.68e-07	-0.147379	-0.0720583
3rd Person Plural/Interpersonal Topics	best, friend, ever, world, dear, mine, bestest, boyfriend, massey, partner	-0.0600218	0.00697353	-0.0979178	-0.021952
God and Religion	god, us, faith, trust, plan, god's, bible, lives, prayer, control	-0.133208	2.86e-10	-0.170462	-0.0955729
God and Religion	country, christian, religion, against, freedom, agree, religious, america, christians, liberal	-0.0834916	0.000142487	-0.121226	-0.0455165
God and Religion	better, feeling, hope, hoping, feel, soon, hopefully, goes, gets, praying	-0.0741692	0.000788752	-0.111973	-0.0361513
Slang	lol, im, lmao, haha, omg, crazy, wow, thats, wtf, dude	-0.117814	1.75e-07	-0.155237	-0.0800534
Slang	ur, dont, im, yu, ppl, shit, cuz, aint, cant, thats	-0.106643	3.8e-07	-0.144177	-0.0688027
Slang	ha, lol, guess, haha, couldn't, :p, sorry, ;), resist, yep	-0.0709783	0.0010812	-0.108804	-0.0329474
Slang	ya, y'all, ain't, hey, gotta, em, smh, bout, yo, cuz	-0.0666819	0.00197322	-0.104536	-0.0286346
Questioning	why, does, wondering, wonder, understand, reason, wonders, explain, reasons, seem	-0.135882	1.2e-10	-0.173105	-0.0982709
Questioning	question, answer, questions, ask, response, answered, following, below, asked, wrong	-0.0914684	1.24e-05	-0.129138	-0.0535351
Questioning	or, either, whether, decide, maybe, both, whatever, question, decisions, debating	-0.0572997	0.00884615	-0.0952118	-0.0192216
Political and Social Issues	women, men, gay, sex, woman, female, male, sexual, rights, marriage	-0.132411	1.93e-10	-0.169675	-0.0947696
Political and Social Issues	political, society, human, social, culture, media, politics, common, based, opinion	-0.0896469	5.21e-05	-0.127332	-0.0517036
Political and Social Issues	country, christian, religion, against, freedom, agree, religious, america, christians, liberal	-0.0834916	0.000142487	-0.121226	-0.0455165
Political and Social Issues	black, white, racist, color, race, racism, african, skin, american, history	-0.0605856	0.00533838	-0.0984783	-0.0225176
Reflection/Insight	were, became, lived, known, several, began, ended, recently, discovered, grew	-0.107067	6.9e-07	-0.144597	-0.0692293
Reflection/Insight	life, learned, learn, lesson, lessons, taught, learning, grateful, journey, mistakes	-0.0775284	0.000259567	-0.115308	-0.0395252
Reflection/Insight	life, world, whole, real, living, makes, worth, simple, important, wouldn't	-0.0589919	0.00867104	-0.096894	-0.0209189
Comparison	than, more, less, longer, bigger, harder, expected, easier, usual, faster	-0.0785782	0.00023858	-0.11635	-0.0405797
Comparison	more, than, anything, words, important, less, often, likely, imagine, created	-0.0728028	0.000802817	-0.110616	-0.0347793
Transportation	driving, car, drive, driver, license, bus, drivers, speed, road, turn	-0.0600742	0.00637586	-0.0979699	-0.0220045
Transportation	car, parking, lot, street, front, hit, road, truck, saw, side	-0.0833581	8.85e-05	-0.121093	-0.0453823
Stand Alone: Sound/music	hear, sound, voice, loud, music, hearing, heard, noise, sounds, listening	-0.0880845	3.11e-05	-0.125782	-0.0501328
Stand Alone: Gratitude	thank, thanks, support, helped, appreciate, helping, special, grateful, truly, huge	-0.12968	9.03e-10	-0.166975	-0.092015
Stand Alone: Animals	dog, dogs, pet, animal, animals, rescue, shelter, pets, cats, cat	-0.0637687	0.00369109	-0.101642	-0.0257112
Stand Alone: Education	class, test, classes, math, final, exam, semester, study, studying, quiz	-0.062868	0.00539285	-0.100747	-0.0248074
Stand Alone: Numbers	favorite, yes, 12, 11, 13, 14, 16, 15, 18, 17	-0.0634887	0.0033017	-0.101363	-0.0254302
Stand Alone: Social Media	facebook, friend, fb, account, request, message, accept, hacked, requests, profile	-0.0636709	0.00392762	-0.101545	-0.0256131
Stand Alone: Family	kids, children, their, child, parents, parent, kid, adults, young, adult	-0.0611972	0.00550536	-0.0990861	-0.0231311
Stand Alone: Exercise	around, walking, walk, running, corner, turn, town, street, neighborhood, wrap	-0.0677824	0.00164703	-0.10563	-0.0297392
Stand Alone: Substance Use	drug, drugs, smoke, smoking, alcohol, addiction, quit, weed, drink, drinking	-0.155897	8.1e-14	-0.192871	-0.118481
Stand Alone: Honesty	truth, tell, lie, lies, told, telling, lying, honest, trust, speak	-0.149197	5.51e-13	-0.186257	-0.111712
Stand Alone: Ideas and Concepts	political, society, human, social, culture, media, politics, common, based, opinion	-0.0896469	5.21e-05	-0.127332	-0.0517036
Stand Alone: Travel	home, back, bye, coming, glad, heading, soon, leaving, vacation, headed	-0.0880598	4.17e-05	-0.125758	-0.050108
Stand Alone:Interrogatives	how, much, many, wonder, oh, times, forgot, missed, realize, wondering	-0.12448	2.44e-09	-0.161832	-0.0867713
Stand Alone: Gender and Sexuality	women, men, gay, sex, woman, female, male, sexual, rights, marriage	-0.132411	1.93e-10	-0.169675	-0.0947696
Stand Alone: Change	things, change, happen, sometimes, changes, fall, changing, changed, happens, positive	-0.12665	1.11e-09	-0.163978	-0.0889595
Stand Alone: Weird	weird, kind, actually, bit, seems, quite, kinda, interesting, strange, odd	-0.108692	1.75e-07	-0.146206	-0.0708651
Stand Alone: Decisions	make, choose, choice, own, decisions, decision, choices, yourself, mistakes, mistake	-0.104626	5.86e-07	-0.142179	-0.0667726
Stand Alone: Wish	wish, could, would, wishing, wishes, knew, :/, lived, hurry, closer	-0.0888067	2.7e-05	-0.126499	-0.0508588
Stand Alone: Time	past, future, live, let, present, move, learn, forget, die, control	-0.0839736	8.18e-05	-0.121704	-0.0460008
Stand Alone: Sleep	gonna, sleep, guess, bed, i'll, im, try, gotta, ill, hopefully	-0.115488	3.4e-07	-0.152935	-0.0777105
Miscellaneous	when, someone, tell, ask, they're, happens, tells, somebody, expect, asks	-0.187164	1.51e-19	-0.223688	-0.150115
Miscellaneous	guy, kind, they're, i'd, probably, wasn't, joke, weird, jeopardy, you'd	-0.180598	1.22e-17	-0.217222	-0.143465
Miscellaneous	do, can, nothing, else, anything, everything, doing, wrong, absolutely, nobody	-0.15916	2.93e-14	-0.19609	-0.121779
Miscellaneous	i'm, going, gonna, we're, ok, who's, what's, okay, alright, lie	-0.146532	3.27e-11	-0.183626	-0.109021
Miscellaneous	do, would, something, anything, i'd, letter, normally, nope, favor, minds	-0.145332	3.22e-12	-0.182441	-0.107809
Miscellaneous	trying, keep, myself, figure, hard, mind, keeps, busy, telling, moving	-0.142651	1.05e-11	-0.179793	-0.105102
Miscellaneous	well, oh, guess, least, yeah, anyway, sucks, deserved, forgot, dang	-0.138804	3.51e-11	-0.175993	-0.101219
Miscellaneous	surprise, must, random, happen, five, point, kindness, comment, offer, mood	-0.13953	3.98e-11	-0.17671	-0.101952
Miscellaneous	says, guy, goes, comes, asks, gets, walks, wife, starts, turns	-0.130306	5.96e-10	-0.167594	-0.0926464
Miscellaneous	enough, far, away, long, close, lucky, pick, friendship, near, distance	-0.129283	3.01e-10	-0.166582	-0.0916141
Miscellaneous	can't, even, though, believe, without, stand, handle, anymore, imagine, cannot	-0.115798	9.29e-08	-0.153241	-0.0780219
Miscellaneous	should, maybe, think, i'll, might, try, probably, thinking, interesting, hmmm	-0.111588	1.4e-07	-0.149074	-0.0737816
Miscellaneous	want, go, don't, really, wanna, doesn't, leave, :(, dont, anymore	-0.108727	3.84e-07	-0.146241	-0.0709004
Miscellaneous	name, status, lms, cute, date, middle, kiss, i'd, type, (:	-0.108373	5.52e-07	-0.14589	-0.0705439
Miscellaneous	like, nothing, looks, feels, seems, look, yesterday, lot, says, there's	-0.103951	2.93e-06	-0.141511	-0.0660933
Miscellaneous	however, likely, usually, effort, normally, tend, task, pace, frustrating, fairly	-0.106859	3.98e-07	-0.14439	-0.0690197
Miscellaneous	right, now, that's, yep, sounds, what's, yeah, exactly, yup, thats	-0.100151	2.66e-06	-0.137746	-0.0622692
Miscellaneous	take, moment, care, taking, breath, realize, advantage, nap, granted, awkward	-0.100971	1.31e-06	-0.138557	-0.0630935
Miscellaneous	how, feel, learn, exactly, handle, explain, relate, adhd, react, behave	-0.091616	1.42e-05	-0.129284	-0.0536834
Miscellaneous	support, copy, paste, problems, ask, kind, issues, cares, ones, understand	-0.0973654	5.42e-06	-0.134984	-0.0594661
Miscellaneous	been, long, i've, since, haven't, waiting, we've, lately, you've, awhile	-0.094656	7.37e-06	-0.132299	-0.0567407
Miscellaneous	im, its, dont, cant, gonna, ive, thats, didnt, alot, ill	-0.0870846	9.54e-05	-0.12479	-0.0491277
Miscellaneous	favorite, what's, child, exactly, questions, tall, color, write, anywhere, trouble	-0.0886267	2.81e-05	-0.12632	-0.0506778
Miscellaneous	would, thought, i'd, never, rather, knew, might, you'd, appreciate, wouldn't	-0.0873845	3.13e-05	-0.125088	-0.0494291
Miscellaneous	it's, isn't, easy, okay, thinks, absolutely, insane, tells, waking, impossible	-0.0847249	7.82e-05	-0.122449	-0.0467558
Miscellaneous	they, were, went, told, kept, weren't, showed, checked, waited, disappointed	-0.0897613	1.99e-05	-0.127445	-0.0518185
Miscellaneous	came, saw, looked, walked, turned, sat, felt, ran, stopped, stood	-0.0790509	0.0001989	-0.116819	-0.0410546
Miscellaneous	see, let's, hope, goes, lets, we'll, happens, alright, activity, stays	-0.0729986	0.000647123	-0.11081	-0.0349759
Miscellaneous	like, looks, sounds, looked, idea, kinda, familiar, smells, sounded, hmmm	-0.0871993	4.65e-05	-0.124904	-0.0492429
Miscellaneous	again, over, once, same, upon, twice, strikes, repeat, lifetime, expecting	-0.0723107	0.00075125	-0.110127	-0.0342851
Miscellaneous	anyone, help, please, let, any, interested, message, send, willing, appreciate	-0.0587075	0.00764516	-0.0966113	-0.0206336

## Sheet: SB5. Abbreviated LDA Themes
Theme	Examples	r	p	ci lower	ci upper
Psychological Richness Correlations
Positive Psych Richness Correlations
Interpersonal Topics	mind, others, human, yourself, become, peace, happiness, thoughts, joy, ourselves	0.136362	6.36e-10	0.098755	0.173579
Interpersonal Topics	each, others, together, lives, important, families, stories, ways, shared, difference	0.132174	4.15e-09	0.0945301	0.16944
Interpersonal Topics	please, help, share, sign, dear, someone, stop, save, petition, somebody	0.108166	2.85e-06	0.0703359	0.145685
Ideas and Concepts	personality, strong, intelligent, creative, beauty, smart, unique, perfectly, honest, deep	0.137889	5.65e-10	0.100296	0.175088
Ideas and Concepts	mind, others, human, yourself, become, peace, happiness, thoughts, joy, ourselves	0.136362	6.36e-10	0.098755	0.173579
Ideas and Concepts	political, society, human, social, culture, media, politics, common, based, opinion	0.120939	2.7e-07	0.0832023	0.158329
Reflection/Insight	each, others, together, lives, important, families, stories, ways, shared, difference	0.132174	4.15e-09	0.0945301	0.16944
Reflection/Insight	life, learned, learn, lesson, lessons, taught, learning, grateful, journey, mistakes	0.123803	1.93e-08	0.0860892	0.161162
Reflection/Insight	life, world, whole, real, living, makes, worth, simple, important, wouldn't	0.0970636	4.51e-05	0.0591625	0.134685
Political and Social Issues	political, society, human, social, culture, media, politics, common, based, opinion	0.120939	2.7e-07	0.0832023	0.158329
Political and Social Issues	women, men, gay, sex, woman, female, male, sexual, rights, marriage	0.090685	0.000129577	0.0527473	0.128361
Political and Social Issues	country, christian, religion, against, freedom, agree, religious, america, christians, liberal	0.0815891	0.000866834	0.0436047	0.119338
Negative Affect	about, say, something, worry, talk, care, complain, talking, worried, complaining	0.11516	4.41e-07	0.0773794	0.15261
Negative Affect	heart, broken, tears, soul, pain, eyes, breaks, joy, hurt, attack	0.102069	6.95e-06	0.0641989	0.139646
Negative Affect	health, mental, problem, problems, issues, anxiety, stress, depression, illness, physical	0.0916254	0.000102201	0.0536929	0.129294
God and Religion	god, spirit, which, christ, lord, jesus, spiritual, holy, shall, unto	0.0826903	0.000582548	0.0447112	0.120431
God and Religion	country, christian, religion, against, freedom, agree, religious, america, christians, liberal	0.0815891	0.000866834	0.0436047	0.119338
God and Religion	him, god, reflection, jesus, word, god's, spirit, faith, pray, relationship	0.0809711	0.000720753	0.0429837	0.118725
Negative Psych Richness Correlations
Leisure and Entertainment	game, playing, play, games, wii, video, mario, bowling, super, xbox	-0.0888263	0.000199457	-0.126518	-0.0508785
Leisure and Entertainment	game, soccer, football, team, baseball, play, season, practice, basketball, games	-0.0887458	0.000172543	-0.126438	-0.0507976
Leisure and Entertainment	game, win, hockey, team, usa, cup, vs, nba, soccer, won	-0.0816906	0.000861513	-0.119439	-0.0437066
Meaning Correlations
Positive Meaning Correlations
Education	college, proud, university, students, student, award, congratulations, program, degree, graduate	0.113515	3.62e-08	0.0757229	0.150982
Education	school, kids, camp, summer, kiddos, teacher, preschool, daycare, boot, kindergarten	0.101389	1.46e-06	0.0635149	0.138972
Education	school, high, class, middle, senior, college, graduation, elementary, junior, reunion	0.100676	1.28e-06	0.0627972	0.138266
Gratitude	am, thankful, family, blessed, wonderful, grateful, thanksgiving, truly, husband, lucky	0.130353	1.04e-09	0.0926937	0.16764
Gratitude	beautiful, amazing, daughter, most, wonderful, such, absolutely, lovely, wife, lucky	0.123917	6.55e-09	0.0862046	0.161276
Gratitude	thanks, visit, wonderful, dad, aunt, uncle, enjoyed, cousin, cousins, visiting	0.115719	7.01e-08	0.077943	0.153164
Positive Valence and Affect	am, thankful, family, blessed, wonderful, grateful, thanksgiving, truly, husband, lucky	0.130353	1.04e-09	0.0926937	0.16764
Positive Valence and Affect	great, had, friends, weekend, wonderful, food, such, lots, evening, company	0.127199	1.31e-09	0.0895134	0.164522
Positive Valence and Affect	beautiful, amazing, daughter, most, wonderful, such, absolutely, lovely, wife, lucky	0.123917	6.55e-09	0.0862046	0.161276
God and Religion	church, sunday, pastor, service, worship, baptist, bible, youth, group, ministry	0.118847	1.26e-08	0.0810941	0.156259
God and Religion	peace, blessings, joy, grace, faith, power, god's, strength, presence, praise	0.109208	1.2e-07	0.071385	0.146717
God and Religion	god, bless, church, blessed, candace, blessing, service, pray, praise, blessings	0.101914	1.11e-06	0.0640427	0.139492
Family	am, thankful, family, blessed, wonderful, grateful, thanksgiving, truly, husband, lucky	0.130353	1.04e-09	0.0926937	0.16764
Family	beautiful, amazing, daughter, most, wonderful, such, absolutely, lovely, wife, lucky	0.123917	6.55e-09	0.0862046	0.161276
Family	thanks, visit, wonderful, dad, aunt, uncle, enjoyed, cousin, cousins, visiting	0.115719	7.01e-08	0.077943	0.153164
Celebration and Gathering	happy, birthday, son, brother, boy, nephew, handsome, grandson, lil, oldest	0.115331	4.26e-08	0.0775518	0.152779
Celebration and Gathering	happy, birthday, girl, baby, beautiful, proud, sweet, ago, young, joy	0.112515	1.75e-07	0.0747158	0.149992
Celebration and Gathering	happy, birthday, anniversary, celebrating, wedding, husband, celebrate, dad, parents, 50th	0.104092	8.43e-07	0.0662349	0.14165
Leisure and Entertainment	great, had, friends, weekend, wonderful, food, such, lots, evening, company	0.127199	1.31e-09	0.0895134	0.164522
Leisure and Entertainment	dinner, went, lunch, date, nice, shopping, hubby, evening, breakfast, afternoon	0.0908108	1.91e-05	0.0528738	0.128486
Leisure and Entertainment	fun, pool, park, kids, swimming, summer, water, swim, blast, afternoon	0.0848027	6.15e-05	0.0468341	0.122527
Geography	texas, trip, north, heading, nc, south, road, headed, tx, tn	0.0688804	0.00151617	0.0308413	0.10672
Geography	hotel, tour, city, town, view, museum, tower, london, paris, building	0.0573073	0.00895613	0.0192293	0.0952193
Geography	new, york, orleans, brand, city, jersey, beginning, england, chapter, adventure	0.0571315	0.00895613	0.0190529	0.0950445
Negative Meaning Correlations
Hostililty	wrong, stupid, dumb, there's, what's, seriously, shame, smart, wtf, idiot	-0.206534	3.62e-23	-0.242743	-0.169751
Hostililty	people, being, stop, stupid, tired, sick, seriously, drama, rude, crap	-0.185311	2.11e-17	-0.221864	-0.148238
Hostililty	damn, shit, pissed, wtf, seriously, hell, fucking, ugh, mind, omg	-0.175019	2.07e-15	-0.211727	-0.137819
Negative Affect	myself, alone, felt, feelings, knowing, lately, scared, anxiety, depressed, emotions	-0.146892	1.64e-12	-0.183982	-0.109384
Negative Affect	i'm, sure, thinking, glad, tired, scared, nervous, afraid, kinda, confused	-0.142685	6.54e-11	-0.179827	-0.105137
Negative Affect	now, right, left, confused, frustrated, rite, hating, pretend, liking, stressed	-0.122617	5e-09	-0.159989	-0.0848935
Negation	yet, haven't, even, i've, since, already, though, hasn't, seen, gotten	-0.173805	4.04e-17	-0.21053	-0.13659
Negation	didn't, wasn't, wanted, couldn't, tried, wouldn't, decided, knew, realize, turned	-0.154578	7.05e-14	-0.191569	-0.117148
Negation	were, didn't, knew, wasn't, felt, liked, looked, seemed, weren't, hated	-0.14078	6.22e-12	-0.177945	-0.103214
Health	dr, doctor, appointment, office, waiting, doctors, appt, dentist, doctor's, doc	-0.130339	8.76e-10	-0.167627	-0.0926798
Health	sick, :(, stomach, flu, feeling, poor, fever, cold, ugh, shot	-0.0966262	7.08e-06	-0.134252	-0.0587224
Health	disease, pain, struggle, ms, inside, fine, arthritis, lupus, daily, diabetes	-0.0795133	0.000168887	-0.117278	-0.0415191
Leisure and Entertainment	movie, film, movies, story, watched, disney, original, scene, films, action	-0.088976	3.19e-05	-0.126666	-0.0510291
Leisure and Entertainment	game, playing, play, games, wii, video, mario, bowling, super, xbox	-0.0811131	0.000165616	-0.118866	-0.0431264
Leisure and Entertainment	dead, zombie, total, evil, ghost, halloween, american, horror, witch, scary	-0.0800449	0.000168787	-0.117805	-0.0420531
Discussion of Emotions/Mixed Emotions	like, feel, makes, doesn't, feels, felt, crap, seem, sound, guilty	-0.183005	4.13e-16	-0.219593	-0.145903
Discussion of Emotions/Mixed Emotions	good, bad, news, thing, times, pretty, idea, feels, mood, terrible	-0.103832	6.32e-07	-0.141392	-0.0659731
Discussion of Emotions/Mixed Emotions	feel, better, feeling, getting, myself, starting, feels, normal, slowly, felt	-0.100401	4.67e-06	-0.137993	-0.0625205
Transportation	car, parking, lot, street, front, hit, road, truck, saw, side	-0.090507	1.63e-05	-0.128185	-0.0525683
Transportation	car, home, drive, truck, stuck, ride, thru, driveway, driving, drove	-0.0740394	0.000460305	-0.111844	-0.036021
Transportation	driving, car, drive, driver, license, bus, drivers, speed, road, turn	-0.0730705	0.000659529	-0.110882	-0.035048
Sleep	gonna, sleep, guess, bed, i'll, im, try, gotta, ill, hopefully	-0.106887	2.23e-06	-0.144418	-0.069048
Sleep	sleep, asleep, awake, fall, bed, tired, wake, fell, wide, sleeping	-0.0637475	0.00329802	-0.101621	-0.0256899
Sleep	hours, sleep, 24, hour, 12, hrs, shift, spent, 1/2, slept	-0.0576332	0.00895613	-0.0955433	-0.0195561
Body	head, face, hand, nose, finger, mouth, cut, tongue, arm, foot	-0.121527	4.81e-09	-0.158911	-0.0837949
Body	eyes, hold, inside, hands, deep, stand, breath, feet, falling, holding	-0.108378	2.61e-07	-0.145896	-0.0705499
Body	pain, knee, hurt, leg, foot, arm, hurts, ankle, neck, feet	-0.075423	0.000361144	-0.113218	-0.0374106
Slang	ur, dont, im, yu, ppl, shit, cuz, aint, cant, thats	-0.118857	1.06e-08	-0.156269	-0.0811046
Slang	lol, im, lmao, haha, omg, crazy, wow, thats, wtf, dude	-0.0976002	1.63e-05	-0.135217	-0.0597023
Slang	ya, y'all, ain't, hey, gotta, em, smh, bout, yo, cuz	-0.0870423	3.19e-05	-0.124748	-0.0490851
Communication	about, talking, thinking, talk, talked, worried, conversation, ralph, telling, waldo	-0.102392	1.04e-06	-0.139965	-0.0645235
Communication	phone, call, number, text, cell, calls, numbers, message, calling, answer	-0.096479	3.57e-06	-0.134106	-0.0585743
Communication	said, asked, told, guy, called, wanted, looked, replied, boss, manager	-0.0951296	4.44e-06	-0.132768	-0.057217
3rd Person Plural/Interpersonal Topics	they, people, why, understand, dont, ppl, wonder, act, they're, realize	-0.153801	1.62e-13	-0.190802	-0.116363
3rd Person Plural/Interpersonal Topics	someone, person, yourself, kind, others, respect, kindness, trust, treat, relationship	-0.132507	4.94e-10	-0.169769	-0.0948659
3rd Person Plural/Interpersonal Topics	others, yourself, judge, themselves, hurt, actions, respect, feelings, opinion, situation	-0.128969	5.59e-10	-0.166272	-0.0912978
2nd person	i'll, you're, cause, wanna, won't, you'll, ain't, there's, alone, you've	-0.162385	1.11e-13	-0.199271	-0.125039
2nd person	always, you're, something, you'll, wrong, there's, you've, yourself, what's, happens	-0.150951	9.98e-13	-0.187989	-0.113484
2nd person	when, you're, moment, happens, realize, you've, comes, welcome, means, they're	-0.136079	3.09e-10	-0.1733	-0.0984694
Happiness Correlations
Positive Happiness Correlations
Leisure and Entertainment	great, had, friends, weekend, wonderful, food, such, lots, evening, company	0.149262	8.48e-13	0.111778	0.186322
Leisure and Entertainment	dinner, went, lunch, date, nice, shopping, hubby, evening, breakfast, afternoon	0.127287	1.28e-09	0.0896017	0.164608
Leisure and Entertainment	fun, pool, park, kids, swimming, summer, water, swim, blast, afternoon	0.116739	2.29e-08	0.0789708	0.154173
Family	happy, birthday, son, brother, boy, nephew, handsome, grandson, lil, oldest	0.119899	1.35e-08	0.0821545	0.1573
Family	thanks, visit, wonderful, dad, aunt, uncle, enjoyed, cousin, cousins, visiting	0.114254	1.23e-07	0.0764668	0.151713
Family	happy, birthday, anniversary, celebrating, wedding, husband, celebrate, dad, parents, 50th	0.114299	6.5e-08	0.0765122	0.151758
Celebration and Gathering	birthday, party, celebrating, cake, early, bday, dinner, present, celebrate, celebration	0.120583	6.93e-09	0.0828435	0.157977
Celebration and Gathering	happy, birthday, son, brother, boy, nephew, handsome, grandson, lil, oldest	0.119899	1.35e-08	0.0821545	0.1573
Celebration and Gathering	party, parties, bday, graduation, halloween, dance, pool, tea, celebrate, invited	0.114892	5.18e-08	0.0771098	0.152345
Gratitude	great, had, friends, weekend, wonderful, food, such, lots, evening, company	0.149262	8.48e-13	0.111778	0.186322
Gratitude	thanks, visit, wonderful, dad, aunt, uncle, enjoyed, cousin, cousins, visiting	0.114254	1.23e-07	0.0764668	0.151713
Gratitude	beautiful, amazing, daughter, most, wonderful, such, absolutely, lovely, wife, lucky	0.0982324	6.07e-06	0.0603383	0.135844
God and Religion	church, sunday, pastor, service, worship, baptist, bible, youth, group, ministry	0.0998564	2.32e-06	0.0619723	0.137453
God and Religion	god, bless, church, blessed, candace, blessing, service, pray, praise, blessings	0.0750277	0.000485614	0.0370136	0.112825
God and Religion	peace, blessings, joy, grace, faith, power, god's, strength, presence, praise	0.0729066	0.000643448	0.0348835	0.110719
Education	college, proud, university, students, student, award, congratulations, program, degree, graduate	0.116913	1.56e-08	0.0791459	0.154345
Education	school, kids, camp, summer, kiddos, teacher, preschool, daycare, boot, kindergarten	0.101967	1.4e-06	0.0640963	0.139545
Education	school, high, class, middle, senior, college, graduation, elementary, junior, reunion	0.0903431	1.78e-05	0.0524035	0.128022
Positive Valence and Affect	fun, had, much, having, blast, girls, lots, fair, tons, sooo	0.100996	1.68e-06	0.0631191	0.138583
Positive Valence and Affect	an, amazing, awesome, such, job, incredible, experience, absolutely, truly, opportunity	0.10047	1.53e-06	0.0625892	0.138061
Positive Valence and Affect	beautiful, amazing, daughter, most, wonderful, such, absolutely, lovely, wife, lucky	0.0982324	6.07e-06	0.0603383	0.135844
Travel	flight, airport, plane, waiting, trip, fly, leaving, flying, delayed, chicago	0.0954863	5.26e-06	0.0575759	0.133122
Travel	hotel, tour, city, town, view, museum, tower, london, paris, building	0.0941343	7.19e-06	0.056216	0.131781
Travel	trip, road, vegas, vacation, travel, field, trips, las, booked, disney	0.0776932	0.000242373	0.0396907	0.115471
Geography	hotel, tour, city, town, view, museum, tower, london, paris, building	0.0941343	7.19e-06	0.056216	0.131781
Geography	texas, trip, north, heading, nc, south, road, headed, tx, tn	0.072174	0.000859914	0.0341479	0.109991
Geography	south, north, state, carolina, texas, virginia, dakota, states, florida, california	0.0693837	0.00143984	0.0313466	0.10722
Miscellaneous	guy, kind, they're, i'd, probably, wasn't, joke, weird, jeopardy, you'd	-0.200768	7.21e-22	-0.237074	-0.163903
Miscellaneous	when, someone, tell, ask, they're, happens, tells, somebody, expect, asks	-0.172538	7.33e-17	-0.209281	-0.135308
Miscellaneous	do, would, something, anything, i'd, letter, normally, nope, favor, minds	-0.159283	1.53e-14	-0.196212	-0.121904
Negative Happiness Correlations
Negative Affect	myself, alone, felt, feelings, knowing, lately, scared, anxiety, depressed, emotions	-0.206345	1.81e-23	-0.242557	-0.169559
Negative Affect	sometimes, cry, strong, hurt, tough, push, hurts, harder, gives, pull	-0.160909	7.1e-14	-0.197816	-0.123547
Negative Affect	health, mental, problem, problems, issues, anxiety, stress, depression, illness, physical	-0.152317	1.56e-13	-0.189337	-0.114863
Hostililty	wrong, stupid, dumb, there's, what's, seriously, shame, smart, wtf, idiot	-0.209845	1.81e-23	-0.245997	-0.173109
Hostililty	damn, shit, pissed, wtf, seriously, hell, fucking, ugh, mind, omg	-0.199547	1.51e-19	-0.235873	-0.162664
Hostililty	people, being, stop, stupid, tired, sick, seriously, drama, rude, crap	-0.19936	7.38e-20	-0.235689	-0.162475
Discussion of Emotions/Mixed Emotions	like, feel, makes, doesn't, feels, felt, crap, seem, sound, guilty	-0.181528	9.94e-16	-0.218139	-0.144407
Discussion of Emotions/Mixed Emotions	feel, better, feeling, getting, myself, starting, feels, normal, slowly, felt	-0.129691	2.45e-09	-0.166986	-0.092026
Discussion of Emotions/Mixed Emotions	stop, laughing, crying, kid, sj, screaming, yelling, tears, literally, dying	-0.126621	2.45e-09	-0.163949	-0.0889299
Body	eyes, hold, inside, hands, deep, stand, breath, feet, falling, holding	-0.144396	4.09e-12	-0.181517	-0.106864
Body	head, face, hand, nose, finger, mouth, cut, tongue, arm, foot	-0.12716	9.03e-10	-0.164483	-0.0894736
Body	pain, knee, hurt, leg, foot, arm, hurts, ankle, neck, feet	-0.101485	1.01e-06	-0.139067	-0.0636109
Health	health, mental, problem, problems, issues, anxiety, stress, depression, illness, physical	-0.152317	1.56e-13	-0.189337	-0.114863
Health	sick, :(, stomach, flu, feeling, poor, fever, cold, ugh, shot	-0.107087	6.49e-07	-0.144617	-0.06925
Health	pain, knee, hurt, leg, foot, arm, hurts, ankle, neck, feet	-0.101485	1.01e-06	-0.139067	-0.0636109
Communication	about, talking, thinking, talk, talked, worried, conversation, ralph, telling, waldo	-0.114099	5.18e-08	-0.15156	-0.0763112
Communication	post, facebook, posting, posts, fb, comments, posted, picture, photo, pictures	-0.109088	1.52e-07	-0.146599	-0.0712647
Communication	said, asked, told, guy, called, wanted, looked, replied, boss, manager	-0.10796	1.89e-07	-0.145482	-0.0701289
Negation	were, didn't, knew, wasn't, felt, liked, looked, seemed, weren't, hated	-0.159376	8.03e-15	-0.196303	-0.121997
Negation	yet, haven't, even, i've, since, already, though, hasn't, seen, gotten	-0.149219	7.91e-13	-0.18628	-0.111735
Negation	didn't, wasn't, wanted, couldn't, tried, wouldn't, decided, knew, realize, turned	-0.148625	7.82e-13	-0.185693	-0.111135
2nd person	i'll, you're, cause, wanna, won't, you'll, ain't, there's, alone, you've	-0.182456	5.83e-17	-0.219053	-0.145347
2nd person	always, you're, something, you'll, wrong, there's, you've, yourself, what's, happens	-0.162686	1.77e-14	-0.199569	-0.125343
2nd person	when, you're, moment, happens, realize, you've, comes, welcome, means, they're	-0.138869	1.26e-10	-0.176057	-0.101285
Money	pay, money, attention, paid, bills, paying, bill, owe, rent, afford	-0.12572	1.49e-09	-0.163059	-0.0880219
Money	tax, pay, money, taxes, insurance, government, dollars, income, jobs, health	-0.0639474	0.00551506	-0.101819	-0.0258905
Money	free, gift, earn, use, money, points, link, cash, cards, sign	-0.0586789	0.00729649	-0.0965829	-0.0206049
3rd Person Plural/Interpersonal Topics	others, yourself, judge, themselves, hurt, actions, respect, feelings, opinion, situation	-0.182142	6.6e-19	-0.218743	-0.145029
3rd Person Plural/Interpersonal Topics	they, people, why, understand, dont, ppl, wonder, act, they're, realize	-0.174367	5.78e-17	-0.211084	-0.137158
3rd Person Plural/Interpersonal Topics	someone, person, yourself, kind, others, respect, kindness, trust, treat, relationship	-0.147314	3.64e-12	-0.184398	-0.10981
God and Religion	god, us, faith, trust, plan, god's, bible, lives, prayer, control	-0.133208	2.86e-10	-0.170462	-0.0955729
God and Religion	country, christian, religion, against, freedom, agree, religious, america, christians, liberal	-0.0834916	0.000142487	-0.121226	-0.0455165
God and Religion	better, feeling, hope, hoping, feel, soon, hopefully, goes, gets, praying	-0.0741692	0.000788752	-0.111973	-0.0361513
Slang	lol, im, lmao, haha, omg, crazy, wow, thats, wtf, dude	-0.117814	1.75e-07	-0.155237	-0.0800534
Slang	ur, dont, im, yu, ppl, shit, cuz, aint, cant, thats	-0.106643	3.8e-07	-0.144177	-0.0688027
Slang	ha, lol, guess, haha, couldn't, :p, sorry, ;), resist, yep	-0.0709783	0.0010812	-0.108804	-0.0329474
Questioning	why, does, wondering, wonder, understand, reason, wonders, explain, reasons, seem	-0.135882	1.2e-10	-0.173105	-0.0982709
Questioning	question, answer, questions, ask, response, answered, following, below, asked, wrong	-0.0914684	1.24e-05	-0.129138	-0.0535351
Questioning	or, either, whether, decide, maybe, both, whatever, question, decisions, debating	-0.0572997	0.00884615	-0.0952118	-0.0192216
Political and Social Issues	women, men, gay, sex, woman, female, male, sexual, rights, marriage	-0.132411	1.93e-10	-0.169675	-0.0947696
Political and Social Issues	political, society, human, social, culture, media, politics, common, based, opinion	-0.0896469	5.21e-05	-0.127332	-0.0517036
Political and Social Issues	country, christian, religion, against, freedom, agree, religious, america, christians, liberal	-0.0834916	0.000142487	-0.121226	-0.0455165
Reflection/Insight	were, became, lived, known, several, began, ended, recently, discovered, grew	-0.107067	6.9e-07	-0.144597	-0.0692293
Reflection/Insight	life, learned, learn, lesson, lessons, taught, learning, grateful, journey, mistakes	-0.0775284	0.000259567	-0.115308	-0.0395252
Reflection/Insight	life, world, whole, real, living, makes, worth, simple, important, wouldn't	-0.0589919	0.00867104	-0.096894	-0.0209189
Miscellaneous	when, someone, tell, ask, they're, happens, tells, somebody, expect, asks	-0.187164	1.51e-19	-0.223688	-0.150115
Miscellaneous	guy, kind, they're, i'd, probably, wasn't, joke, weird, jeopardy, you'd	-0.180598	1.22e-17	-0.217222	-0.143465
Miscellaneous	do, can, nothing, else, anything, everything, doing, wrong, absolutely, nobody	-0.15916	2.93e-14	-0.19609	-0.121779
